# Supplementary material for: Clinical outcomes and outcome measurement tools reported in randomised controlled trials of treatment for snakebite envenoming: A systematic review
Source: PLoS Negl Trop Dis. 2021 Aug 2;15(8):e0009589. doi: 10.1371/journal.pntd.0009589 (PMC8360524; doi:10.1371/journal.pntd.0009589)
Supplement: S1 Data — (CSV) [file pntd.0009589.s004.csv]

Author	Year published	Study type	Country	Number randomised	Primary or secondary outcome	Outcome (verbatim)	Unique outcome identifier	Domain	Category	Clearly stated	Clearly defined	Clinical significance	Patient-centre outcome
Meyer WP	1997	Published RCT	Nigeria	39	Secondary outcome	Number of further doses of antivenom needed	2	Need for additional antivenom following initial dosing	Additional antivenom requirement	No	No	d - Laboratory parameter of clinical relevance (such as abnormal clotting or venom antigenaemia)	No
Grais R	2016	Protocol	Central African Republic	NA	Secondary outcome	Need for third dose of antivenom (protocol will be followed, based on clinical criteria and 20MWBCT)	1	Need for additional antivenom following initial dosing	Additional antivenom requirement	Yes	No	c - Minor clinical complication not reaching threshold for ‘a’ (limb swelling, minor bleeding [e.g., bleeding gums])	No
Gawarammana IB	2016	Protocol	Sri Lanka	NA	Secondary outcome	Requirements for repeated dosing of antivenom	2	Need for additional antivenom following initial dosing	Additional antivenom requirement	Yes	Yes	c - Minor clinical complication not reaching threshold for ‘a’ (limb swelling, minor bleeding [e.g., bleeding gums])	No
Garcia W	2008	Protocol	Mexico	NA	Primary outcome	Resolution of systemic signs and symptoms of snake bite envenomation expressed as% of patients requiring additional antivenom and % of patients that are stable	4	Need for additional antivenom following initial dosing	Additional antivenom requirement	Yes	No	c - Minor clinical complication not reaching threshold for ‘a’ (limb swelling, minor bleeding [e.g., bleeding gums])	No
Sagar P	2020	Published RCT	India	140	Secondary outcome	Amount of ASV required	3	Total dose of antivenom required	Additional antivenom requirement	Yes	Yes	d - Laboratory parameter of clinical relevance (such as abnormal clotting or venom antigenaemia)	No
Sarin K	2017	Published RCT	India	51	Secondary outcome	Total dose of antivenom adminsitered	3	Total dose of antivenom required	Additional antivenom requirement	Yes	Yes	c - Minor clinical complication not reaching threshold for ‘a’ (limb swelling, minor bleeding [e.g., bleeding gums])	No
Alirol E	2017	Published RCT	Nepal	155	Secondary outcome	Total amount of antivenom administered	3	Total dose of antivenom required	Additional antivenom requirement	Yes	Yes	c - Minor clinical complication not reaching threshold for ‘a’ (limb swelling, minor bleeding [e.g., bleeding gums])	No
Qureshi H	2013	Published RCT	Pakistan	74	Secondary outcome	Total ASV doses given to achieve coagulation	3	Total dose of antivenom required	Additional antivenom requirement	No	Yes	c - Minor clinical complication not reaching threshold for ‘a’ (limb swelling, minor bleeding [e.g., bleeding gums])	No
Mousavi SR	2020	Protocol	Iran	NA	Secondary outcome	Dose of antivenom administered	3	Total dose of antivenom required	Additional antivenom requirement	Yes	Yes	c - Minor clinical complication not reaching threshold for ‘a’ (limb swelling, minor bleeding [e.g., bleeding gums])	No
Krishnan B	2016	Protocol	India	NA	Secondary outcome	Doses of ASV	3	Total dose of antivenom required	Additional antivenom requirement	No	No	c - Minor clinical complication not reaching threshold for ‘a’ (limb swelling, minor bleeding [e.g., bleeding gums])	No
Paul V	2007	Published RCT	India	80	Secondary outcome	Hypotension	5	Hypotension	Cardiotoxicity (including hypotension)	No	No	c - Minor clinical complication not reaching threshold for ‘a’ (limb swelling, minor bleeding [e.g., bleeding gums])	No
Paul V	2003	Published RCT	India	122	Secondary outcome	Hypotension	5	Hypotension	Cardiotoxicity (including hypotension)	Yes	No	c - Minor clinical complication not reaching threshold for ‘a’ (limb swelling, minor bleeding [e.g., bleeding gums])	No
Thomas PP	1985	Published RCT	India	53	Secondary outcome	Peripheral circulatory failure	4	Hypotension	Cardiotoxicity (including hypotension)	No	No	c - Minor clinical complication not reaching threshold for ‘a’ (limb swelling, minor bleeding [e.g., bleeding gums])	No
Sagar P	2020	Published RCT	India	140	Secondary outcome	The time required for clotting time normalisation (time from first dose ASV to first negative 6-hourly 20MWBCT)	22	Bedside clotting test	Coagulopathy	Yes	Yes	d - Laboratory parameter of clinical relevance (such as abnormal clotting or venom antigenaemia)	No
Mendonca-da-Silva I	2017	Published RCT	Brazil	116	Secondary outcome	Clotting time (normal 0-10 min, abnormal >10 min)	43	Bedside clotting test	Coagulopathy	Yes	Yes	d - Laboratory parameter of clinical relevance (such as abnormal clotting or venom antigenaemia)	No
Qureshi H	2013	Published RCT	Pakistan	74	Secondary outcome	Restoration of blood coagulation with the first dose of ASV (20MWBCT)	7	Bedside clotting test	Coagulopathy	No	No	d - Laboratory parameter of clinical relevance (such as abnormal clotting or venom antigenaemia)	No
Otero-Patino R	2012	Published RCT	Colombia	72	Secondary outcome	Restor[ation] of blood coagulation alteration	22	Bedside clotting test	Coagulopathy	No	No	d - Laboratory parameter of clinical relevance (such as abnormal clotting or venom antigenaemia)	No
Abubakar IS	2010	Published RCT	Nigeria	400	Primary outcome	Permanent restoration of blood coagulability, judged by 20WBCT at 6 hours after initiation of antivenom treatment. ‘‘Permanent’’ implied restoration after which there was no (further) recurrence of blood incoagulability. This was assessed by repeating the 20WBCT 6, 12, 18, 24 and 48 hr after the initial dose of antivenom.	6	Bedside clotting test	Coagulopathy	Yes	Yes	d - Laboratory parameter of clinical relevance (such as abnormal clotting or venom antigenaemia)	No
Abubakar IS	2010	Published RCT	Nigeria	400	Secondary outcome	Permanent restoration of blood coagulability (20WBCT) 24 hr after 1st dose, having received total of 1-4 doses	7	Bedside clotting test	Coagulopathy	Yes	Yes	d - Laboratory parameter of clinical relevance (such as abnormal clotting or venom antigenaemia)	No
Abubakar IS	2010	Published RCT	Nigeria	400	Secondary outcome	Recurrent blood incoagulability after initial restoration of blood coagulability	8	Bedside clotting test	Coagulopathy	Yes	Yes	d - Laboratory parameter of clinical relevance (such as abnormal clotting or venom antigenaemia)	No
Abubakar IS	2010	Published RCT	Nigeria	400	Secondary outcome	Requiring rescue treatment because their blood was incoagulable 24 hr after 1st dose	9	Bedside clotting test	Coagulopathy	Yes	Yes	d - Laboratory parameter of clinical relevance (such as abnormal clotting or venom antigenaemia)	No
Paul V	2007	Published RCT	India	80	Secondary outcome	Whole blood clotting time (<16 minutes normal; 17-29 mild prolongation; ≥30 min severe prolongation)	34	Bedside clotting test	Coagulopathy	No	No	d - Laboratory parameter of clinical relevance (such as abnormal clotting or venom antigenaemia)	No
Paul V	2007	Published RCT	India	80	Secondary outcome	Bleeding time (<7 mins normal; 8-29 mins mild prolongation; ≥30 mins severe prolongation)	42	Bedside clotting test	Coagulopathy	No	No	d - Laboratory parameter of clinical relevance (such as abnormal clotting or venom antigenaemia)	No
Otero	2006	Published RCT	Colombia	67	Secondary outcome	Proportion with restoration of blood coagulation (using 20MWBCT)	23	Bedside clotting test	Coagulopathy	No	Yes	d - Laboratory parameter of clinical relevance (such as abnormal clotting or venom antigenaemia)	No
de Oliveira Pardal PP	2004	Published RCT	Brazil	74	Secondary outcome	Persistence of incoagulable blood (20MWBCT)	22	Bedside clotting test	Coagulopathy	No	Yes	c - Minor clinical complication not reaching threshold for ‘a’ (limb swelling, minor bleeding [e.g., bleeding gums])	No
Smalligan R	2004	Published RCT	Ecuador	210	Primary outcome	Permanent restoration of blood coagulability after 6 hours and 24 hours (20MWBCT)	23	Bedside clotting test	Coagulopathy	Yes	Yes	d - Laboratory parameter of clinical relevance (such as abnormal clotting or venom antigenaemia)	No
Paul V	2004	Published RCT	India	100	Secondary outcome	Clotting time (minutes)	33	Bedside clotting test	Coagulopathy	No	No	c - Minor clinical complication not reaching threshold for ‘a’ (limb swelling, minor bleeding [e.g., bleeding gums])	No
Srimannarayana	2004	Published RCT	India	60	Secondary outcome	Number with DIC	40	Bedside clotting test	Coagulopathy	No	No	d - Laboratory parameter of clinical relevance (such as abnormal clotting or venom antigenaemia)	No
Srimannarayana	2004	Published RCT	India	60	Secondary outcome	Recurrence of coagulation dysfunction	39	Bedside clotting test	Coagulopathy	No	No	d - Laboratory parameter of clinical relevance (such as abnormal clotting or venom antigenaemia)	No
Srimannarayana	2004	Published RCT	India	60	Secondary outcome	Time lapse for clotting time normalisation (Severity of coagulation dysfunction due to systemic envenomation (mild, moderate and severe) was graded according to the degree of CT prolongation,15 i.e. mild: 11-15 minutes, moderate: 15-30 minutes and severe: incoagulable blood, respectively. Coagulation dysfunction was graded to see the relative requirement of ASV)	34	Bedside clotting test	Coagulopathy	No	No	d - Laboratory parameter of clinical relevance (such as abnormal clotting or venom antigenaemia)	No
Paul V	2003	Published RCT	India	122	Secondary outcome	Clotting time	34	Bedside clotting test	Coagulopathy	Yes	Yes	d - Laboratory parameter of clinical relevance (such as abnormal clotting or venom antigenaemia)	No
Paul V	2003	Published RCT	India	122	Secondary outcome	Bleeding time	42	Bedside clotting test	Coagulopathy	No	No	d - Laboratory parameter of clinical relevance (such as abnormal clotting or venom antigenaemia)	No
Ariaratnam CA	2001	Published RCT	Sri Lanka	43	Secondary outcome	Number of vials of antivenom required to achieve permanent restoration of blood coagulability (20MWBCT at 6-hourly intervals on day 1, then daily)	35	Bedside clotting test	Coagulopathy	No	Yes	d - Laboratory parameter of clinical relevance (such as abnormal clotting or venom antigenaemia)	No
Otero	1999	Published RCT	Colombia	53	Secondary outcome	Time required to achieve a fully clottable blood (results were classified as clottable, when a solid clot was obtained within 15 min, partially clottable, when an incomplete clot appeared between 16 and 30 min and nonclottable, when no clot was formed within 30 min	34	Bedside clotting test	Coagulopathy	Yes	Yes	d - Laboratory parameter of clinical relevance (such as abnormal clotting or venom antigenaemia)	No
Otero-Patino R	1998	Published RCT	Colombia	79	Secondary outcome	Blood clotting time test (Lee and White method)	31	Bedside clotting test	Coagulopathy	Yes	Yes	c - Minor clinical complication not reaching threshold for ‘a’ (limb swelling, minor bleeding [e.g., bleeding gums])	No
Meyer WP	1997	Published RCT	Nigeria	39	Secondary outcome	Number in which coagulopathy permanently restored (20MWBCT)	23	Bedside clotting test	Coagulopathy	No	No	d - Laboratory parameter of clinical relevance (such as abnormal clotting or venom antigenaemia)	No
Otero	1996	Published RCT	Colombia	39	Secondary outcome	Significant improvement in blood coagulation (Lee and White) - clottable if solid clot <15min, partially clottable if if incomplete clot 16-30 mins, non-clottable if no clot at 30 mins.	34	Bedside clotting test	Coagulopathy	Yes	Yes	d - Laboratory parameter of clinical relevance (such as abnormal clotting or venom antigenaemia)	No
Jorge MT	1995	Published RCT	Brazil	170	Secondary outcome	Reversion of blood coagulability to 'fully clottable state' (Results of the clotting time test were recorded every minute, and classified as clottable when a solid clot was formed within 10 min, partial when a ‘loose’ clot was formed within 30 min, and unclottable when no clot was formed within 30 min)	34	Bedside clotting test	Coagulopathy	No	Yes	d - Laboratory parameter of clinical relevance (such as abnormal clotting or venom antigenaemia)	No
Sellahewa KH	1994	Published RCT	Sri Lanka	15	Secondary outcome	Median time for resolution of clotting time in hours	34	Bedside clotting test	Coagulopathy	No	Yes	d - Laboratory parameter of clinical relevance (such as abnormal clotting or venom antigenaemia)	No
Cardoso JLC	1993	Published RCT	Brazil	121	Secondary outcome	Blood incoagulability was detected by the 20MWBCT. Venous blood was sampled on admission (TO), at the end of antivenom administration (T1) and at 6, 12, 18, 24, 48 h after the end of antivenom therapy, and then daily until discharge from hospital and at follow up about 4 weeks later.	22	Bedside clotting test	Coagulopathy	No	Yes	d - Laboratory parameter of clinical relevance (such as abnormal clotting or venom antigenaemia)	No
Tin NS	1992	Published RCT	Myanmar	20	Secondary outcome	The 20 minutes clotting test (Warrell et ai, 1974) was done at 6 hourly intervals.	6	Bedside clotting test	Coagulopathy	No	Yes	d - Laboratory parameter of clinical relevance (such as abnormal clotting or venom antigenaemia)	No
Warrell D	1986	Published RCT	Thailand	46	Secondary outcome	Time, antivenom to permenent restoration of blood clotting, hours	23	Bedside clotting test	Coagulopathy	No	No	d - Laboratory parameter of clinical relevance (such as abnormal clotting or venom antigenaemia)	No
Warrell D	1986	Published RCT	Thailand	46	Secondary outcome	Time, antivenom to initial restoration of blood clotting, hours	22	Bedside clotting test	Coagulopathy	No	No	d - Laboratory parameter of clinical relevance (such as abnormal clotting or venom antigenaemia)	No
Warrell D	1986	Published RCT	Thailand	46	Secondary outcome	Treatment failure was defined as recurrence or persistence of incoagulable blood after a total of 20 ampoules of antivenom	26	Bedside clotting test	Coagulopathy	No	Yes	d - Laboratory parameter of clinical relevance (such as abnormal clotting or venom antigenaemia)	No
Thomas PP	1985	Published RCT	India	53	Secondary outcome	Interval between administration of the first dose of antivenom and the first normal clotting time (Lee and White, normal defined as under 10 minutes) and on the number of patients developing complications.	33	Bedside clotting test	Coagulopathy	No	No	d - Laboratory parameter of clinical relevance (such as abnormal clotting or venom antigenaemia)	No
Warrell DA	1980	Published RCT	Nigeria	14	Secondary outcome	Average time from first treatment to permanent restoration of blood coagulability to grade 1 or 2 (clot quality measured as per Reid et al 'prolonged coagulation defect in malayan pit viper bite' 1963)	96	Bedside clotting test	Coagulopathy	No	Yes	d - Laboratory parameter of clinical relevance (such as abnormal clotting or venom antigenaemia)	No
Warrell DA	1980	Published RCT	Nigeria	14	Secondary outcome	Average time from first treatment to restoration (including non-permanent) of clot quality grade 1 or 2 (Reid et al 1963)	96	Bedside clotting test	Coagulopathy	Yes	Yes	d - Laboratory parameter of clinical relevance (such as abnormal clotting or venom antigenaemia)	No
Warrell DA	1974	Published RCT	Nigeria	46	Secondary outcome	Average time from treatment to restoration of clot quality to grade 1 or 2 (hr)[Reid 1963]	96	Bedside clotting test	Coagulopathy	Yes	Yes	d - Laboratory parameter of clinical relevance (such as abnormal clotting or venom antigenaemia)	No
Warrell DA	1974	Published RCT	Nigeria	46	Secondary outcome	Average time from treatment to permenent restoration of blood coagulability(references Biggs book for 'whole blood clotting time' and Reid 1963 for clot quality - unclear what criteria were used)	96	Bedside clotting test	Coagulopathy	Yes	No	d - Laboratory parameter of clinical relevance (such as abnormal clotting or venom antigenaemia)	No
Warrell DA	1974	Published RCT	Nigeria	46	Secondary outcome	Average time from treatment to initial restoration of blood coagulability (references Biggs book for 'whole blood clotting time' and Reid 1963 for clot quality - unclear what criteria were used)	96	Bedside clotting test	Coagulopathy	No	No	d - Laboratory parameter of clinical relevance (such as abnormal clotting or venom antigenaemia)	No
Reid HA	1963	Published RCT	Malaysia	100	Secondary outcome	Mean duration of clotting defect (daily clotting time and quality observed for 10 days)	32	Bedside clotting test	Coagulopathy	No	No	d - Laboratory parameter of clinical relevance (such as abnormal clotting or venom antigenaemia)	No
Lamb T	2020	Protocol	Myanmar	NA	Secondary outcome	Time to restoration of blood coagulability as determined by the 20 WBCT.	22	Bedside clotting test	Coagulopathy	Yes	Yes	d - Laboratory parameter of clinical relevance (such as abnormal clotting or venom antigenaemia)	No
Lamb T	2020	Protocol	Myanmar	NA	Primary outcome	Blood coagulation at 6 hours as measured by the 20 minute WBCT (binary outcome)	21	Bedside clotting test	Coagulopathy	Yes	Yes	d - Laboratory parameter of clinical relevance (such as abnormal clotting or venom antigenaemia)	No
Grais R	2016	Protocol	Central African Republic	NA	Secondary outcome	Normalization of coagulopathy as measured by the 20 minute whole blood clottingtest	22	Bedside clotting test	Coagulopathy	Yes	Yes	d - Laboratory parameter of clinical relevance (such as abnormal clotting or venom antigenaemia)	No
Jensen S	2012	Protocol	Papua New Guinea	NA	Secondary outcome	Restoration of blood coagulability, as determined by a negative 20 minute whole blood clotting test validated by laboratory findings of normal range PT, APTT and fibrinogen measured on a Diagnostica Stago STA Compact Haemostasis system	22	Bedside clotting test	Coagulopathy	Yes	Yes	d - Laboratory parameter of clinical relevance (such as abnormal clotting or venom antigenaemia)	No
Garcia W	2008	Protocol	Mexico	NA	Secondary outcome	Dry tube test	43	Bedside clotting test	Coagulopathy	No	No	d - Laboratory parameter of clinical relevance (such as abnormal clotting or venom antigenaemia)	No
Isbister G	2017	Published RCT	Sri Lanka	141	Secondary outcome	Time to factor V >50% (survival analysis)	14	Clotting factor quantification	Coagulopathy	Yes	Yes	e - Exploratory parameter OR parameters of unproven clinical relevance (novel assays)	No
Isbister G	2017	Published RCT	Sri Lanka	141	Secondary outcome	Time to factor X >50% (survival analsysis)	15	Clotting factor quantification	Coagulopathy	Yes	Yes	e - Exploratory parameter OR parameters of unproven clinical relevance (novel assays)	No
de Oliveira Pardal PP	2004	Published RCT	Brazil	74	Secondary outcome	Alpha2-antiplasmin	37	Clotting factor quantification	Coagulopathy	Yes	Yes	d - Laboratory parameter of clinical relevance (such as abnormal clotting or venom antigenaemia)	No
Tin NS	1992	Published RCT	Myanmar	20	Secondary outcome	Factor X (%)	15	Clotting factor quantification	Coagulopathy	No	No	d - Laboratory parameter of clinical relevance (such as abnormal clotting or venom antigenaemia)	No
Tin NS	1992	Published RCT	Myanmar	20	Secondary outcome	Factor V (%)	14	Clotting factor quantification	Coagulopathy	No	No	d - Laboratory parameter of clinical relevance (such as abnormal clotting or venom antigenaemia)	No
Myint-Lwin	1989	Published RCT	Myanmar	28	Secondary outcome	Factor V level	14	Clotting factor quantification	Coagulopathy	No	No	d - Laboratory parameter of clinical relevance (such as abnormal clotting or venom antigenaemia)	No
Myint-Lwin	1989	Published RCT	Myanmar	28	Secondary outcome	Factor X level	15	Clotting factor quantification	Coagulopathy	No	No	d - Laboratory parameter of clinical relevance (such as abnormal clotting or venom antigenaemia)	No
Warrell DA	1980	Published RCT	Nigeria	14	Secondary outcome	Factor XIII concentration	57	Clotting factor quantification	Coagulopathy	Yes	Yes	d - Laboratory parameter of clinical relevance (such as abnormal clotting or venom antigenaemia)	No
Warrell DA	1980	Published RCT	Nigeria	14	Secondary outcome	Factor II concentration	56	Clotting factor quantification	Coagulopathy	Yes	Yes	d - Laboratory parameter of clinical relevance (such as abnormal clotting or venom antigenaemia)	No
Warrell DA	1980	Published RCT	Nigeria	14	Secondary outcome	Factor X concentration	15	Clotting factor quantification	Coagulopathy	Yes	Yes	d - Laboratory parameter of clinical relevance (such as abnormal clotting or venom antigenaemia)	No
Isbister GK	2008	Protocol	Sri Lanka	NA	Secondary outcome	Factor V	14	Clotting factor quantification	Coagulopathy	Yes	Yes	d - Laboratory parameter of clinical relevance (such as abnormal clotting or venom antigenaemia)	No
Isbister GK	2008	Protocol	Sri Lanka	NA	Secondary outcome	Factor VIII	129	Clotting factor quantification	Coagulopathy	Yes	Yes	d - Laboratory parameter of clinical relevance (such as abnormal clotting or venom antigenaemia)	No
Isbister GK	2008	Protocol	Sri Lanka	NA	Secondary outcome	Factor X	15	Clotting factor quantification	Coagulopathy	Yes	Yes	d - Laboratory parameter of clinical relevance (such as abnormal clotting or venom antigenaemia)	No
Tariang	1999	Published RCT	India	60	Secondary outcome	Need for FFP transfusion	28	Clotting factor replacement	Coagulopathy	No	No	c - Minor clinical complication not reaching threshold for ‘a’ (limb swelling, minor bleeding [e.g., bleeding gums])	No
Gawarammana IB	2016	Protocol	Sri Lanka	NA	Secondary outcome	Requirements for fresh frozen plasma (FFP)	28	Clotting factor replacement	Coagulopathy	Yes	Yes	c - Minor clinical complication not reaching threshold for ‘a’ (limb swelling, minor bleeding [e.g., bleeding gums])	No
Mendonca-da-Silva I	2017	Published RCT	Brazil	116	Secondary outcome	INR (cut-off of 1)	45	Clotting studies (INR, PT, APTT)	Coagulopathy	Yes	Yes	d - Laboratory parameter of clinical relevance (such as abnormal clotting or venom antigenaemia)	No
Isbister G	2017	Published RCT	Sri Lanka	141	Secondary outcome	Time to INR <2 (survival analysis)	10	Clotting studies (INR, PT, APTT)	Coagulopathy	Yes	Yes	d - Laboratory parameter of clinical relevance (such as abnormal clotting or venom antigenaemia)	No
Isbister G	2017	Published RCT	Sri Lanka	141	Primary outcome	The primary outcome was the proportion of patients withan INR of<2 at 6 h post-antivenom administration	11	Clotting studies (INR, PT, APTT)	Coagulopathy	Yes	Yes	d - Laboratory parameter of clinical relevance (such as abnormal clotting or venom antigenaemia)	No
Isbister G	2017	Published RCT	Sri Lanka	141	Secondary outcome	Recurrence of coagulopathy defined as an increase in INR of >2 in responding patients (INR of <2 at 6 h)	12	Clotting studies (INR, PT, APTT)	Coagulopathy	Yes	Yes	d - Laboratory parameter of clinical relevance (such as abnormal clotting or venom antigenaemia)	No
Isbister GK	2013	Published RCT	Australia	65	Secondary outcome	Time to INR <1.3	41	Clotting studies (INR, PT, APTT)	Coagulopathy	Yes	Yes	d - Laboratory parameter of clinical relevance (such as abnormal clotting or venom antigenaemia)	No
Isbister GK	2013	Published RCT	Australia	65	Primary outcome	Proportion with an INR<2, six hours post antivenom	11	Clotting studies (INR, PT, APTT)	Coagulopathy	Yes	Yes	d - Laboratory parameter of clinical relevance (such as abnormal clotting or venom antigenaemia)	No
Paul V	2007	Published RCT	India	80	Secondary outcome	Prothrombin time	24	Clotting studies (INR, PT, APTT)	Coagulopathy	No	No	d - Laboratory parameter of clinical relevance (such as abnormal clotting or venom antigenaemia)	No
Paul V	2004	Published RCT	India	100	Secondary outcome	Prothrombin time	24	Clotting studies (INR, PT, APTT)	Coagulopathy	No	No	c - Minor clinical complication not reaching threshold for ‘a’ (limb swelling, minor bleeding [e.g., bleeding gums])	No
Paul V	2003	Published RCT	India	122	Secondary outcome	Prothrombin time	24	Clotting studies (INR, PT, APTT)	Coagulopathy	Yes	Yes	d - Laboratory parameter of clinical relevance (such as abnormal clotting or venom antigenaemia)	No
Lamb T	2020	Protocol	Myanmar	NA	Secondary outcome	International normalized ratio (INR) determined by the POC INR meter	23	Clotting studies (INR, PT, APTT)	Coagulopathy	Yes	Yes	d - Laboratory parameter of clinical relevance (such as abnormal clotting or venom antigenaemia)	No
Lamb T	2020	Protocol	Myanmar	NA	Secondary outcome	Blood coagulability as determined by PT and fibrinogen	24	Clotting studies (INR, PT, APTT)	Coagulopathy	Yes	Yes	d - Laboratory parameter of clinical relevance (such as abnormal clotting or venom antigenaemia)	No
Gawarammana IB	2016	Protocol	Sri Lanka	NA	Secondary outcome	Clotting factors concentrations (Activated partial thromboplastin time [aPTT] fibrinogen, X, V, VII, VIII, D-dimer)	28	Clotting studies (INR, PT, APTT)	Coagulopathy	Yes	Yes	d - Laboratory parameter of clinical relevance (such as abnormal clotting or venom antigenaemia)	No
Gawarammana IB	2016	Protocol	Sri Lanka	NA	Secondary outcome	Blood coagulability [assessed by prothrombin time (PT) and International Normalized ratio (INR) and Whole Blood Clotting Test 20 min (WBCT20).	24	Clotting studies (INR, PT, APTT)	Coagulopathy	Yes	Yes	d - Laboratory parameter of clinical relevance (such as abnormal clotting or venom antigenaemia)	No
Isbister GK	2015	Protocol	Australia	NA	Secondary outcome	Time to recovery of the INR to less than 2	10	Clotting studies (INR, PT, APTT)	Coagulopathy	Yes	Yes	d - Laboratory parameter of clinical relevance (such as abnormal clotting or venom antigenaemia)	No
Isbister GK	2011	Protocol	Australia	NA	Secondary outcome	Normalisation of the activated partial thromboplastin time which will be measured by the treating hospital laboratory. This is a standard coagulation test	28	Clotting studies (INR, PT, APTT)	Coagulopathy	Yes	Yes	d - Laboratory parameter of clinical relevance (such as abnormal clotting or venom antigenaemia)	No
Garcia W	2008	Protocol	Mexico	NA	Secondary outcome	INR	80	Clotting studies (INR, PT, APTT)	Coagulopathy	No	No	d - Laboratory parameter of clinical relevance (such as abnormal clotting or venom antigenaemia)	No
Garcia W	2008	Protocol	Mexico	NA	Secondary outcome	PT	24	Clotting studies (INR, PT, APTT)	Coagulopathy	No	No	d - Laboratory parameter of clinical relevance (such as abnormal clotting or venom antigenaemia)	No
Garcia W	2008	Protocol	Mexico	NA	Secondary outcome	PTT	28	Clotting studies (INR, PT, APTT)	Coagulopathy	No	No	d - Laboratory parameter of clinical relevance (such as abnormal clotting or venom antigenaemia)	No
Isbister GK	2008	Protocol	Sri Lanka	NA	Secondary outcome	Prothrombin	24	Clotting studies (INR, PT, APTT)	Coagulopathy	Yes	Yes	d - Laboratory parameter of clinical relevance (such as abnormal clotting or venom antigenaemia)	No
Isbister GK	2008	Protocol	Sri Lanka	NA	Primary outcome	The proportion of patients with a significant return of coagulation function defined by an InternationalNormalised Ratio (INR) < 2.0 (or prothrombin time (PT) < 24 seconds where INR was not performed)	11	Clotting studies (INR, PT, APTT)	Coagulopathy	Yes	Yes	d - Laboratory parameter of clinical relevance (such as abnormal clotting or venom antigenaemia)	No
Kerns W	2006	Protocol	USA	NA	Secondary outcome	Clotting studies	24	Clotting studies (INR, PT, APTT)	Coagulopathy	No	No	d - Laboratory parameter of clinical relevance (such as abnormal clotting or venom antigenaemia)	No
Isbister G	2017	Published RCT	Sri Lanka	141	Secondary outcome	D-dimer area under the curve	16	Fibrin and Fibrinogen-Degradation Products quantification	Coagulopathy	Yes	Yes	e - Exploratory parameter OR parameters of unproven clinical relevance (novel assays)	No
de Oliveira Pardal PP	2004	Published RCT	Brazil	74	Secondary outcome	fibrin/fibrinogen degradation products (FnDP/FgDP)	36	Fibrin and Fibrinogen-Degradation Products quantification	Coagulopathy	Yes	Yes	d - Laboratory parameter of clinical relevance (such as abnormal clotting or venom antigenaemia)	No
de Oliveira Pardal PP	2004	Published RCT	Brazil	74	Secondary outcome	D-dimer	27	Fibrin and Fibrinogen-Degradation Products quantification	Coagulopathy	Yes	Yes	d - Laboratory parameter of clinical relevance (such as abnormal clotting or venom antigenaemia)	No
Jorge MT	1995	Published RCT	Brazil	170	Secondary outcome	Serum fibrin and fibrinogen degradation products	36	Fibrin and Fibrinogen-Degradation Products quantification	Coagulopathy	Yes	Yes	d - Laboratory parameter of clinical relevance (such as abnormal clotting or venom antigenaemia)	No
Warrell DA	1980	Published RCT	Nigeria	14	Secondary outcome	FDP concentration	36	Fibrin and Fibrinogen-Degradation Products quantification	Coagulopathy	Yes	Yes	d - Laboratory parameter of clinical relevance (such as abnormal clotting or venom antigenaemia)	No
Warrell DA	1974	Published RCT	Nigeria	46	Secondary outcome	Average time from treatment to fall of FDP to below 80 µg/ml (hr)	37	Fibrin and Fibrinogen-Degradation Products quantification	Coagulopathy	Yes	Yes	d - Laboratory parameter of clinical relevance (such as abnormal clotting or venom antigenaemia)	No
Warrell DA	1974	Published RCT	Nigeria	46	Secondary outcome	Average FDP 12hr after last dose of antivenom (µg/ml)	38	Fibrin and Fibrinogen-Degradation Products quantification	Coagulopathy	Yes	Yes	d - Laboratory parameter of clinical relevance (such as abnormal clotting or venom antigenaemia)	No
Mendonca-da-Silva I	2017	Published RCT	Brazil	116	Secondary outcome	Fibrinogen (cut-off of 150)	44	Fibrinogen quantification	Coagulopathy	Yes	Yes	d - Laboratory parameter of clinical relevance (such as abnormal clotting or venom antigenaemia)	No
Isbister G	2017	Published RCT	Sri Lanka	141	Secondary outcome	Time to fibrinogen of >1 g/L (survival analysis)	13	Fibrinogen quantification	Coagulopathy	Yes	Yes	e - Exploratory parameter OR parameters of unproven clinical relevance (novel assays)	No
Bush SP	2015	Published RCT	USA	123	Secondary outcome	Lowest fibrinogen	20	Fibrinogen quantification	Coagulopathy	Yes	Yes	d - Laboratory parameter of clinical relevance (such as abnormal clotting or venom antigenaemia)	No
Bush SP	2015	Published RCT	USA	123	Secondary outcome	Mean fibrinogen	19	Fibrinogen quantification	Coagulopathy	Yes	Yes	d - Laboratory parameter of clinical relevance (such as abnormal clotting or venom antigenaemia)	No
Boyer LV	2013	Published RCT	USA	12	Secondary outcome	Fibrinogen concentration	25	Fibrinogen quantification	Coagulopathy	Yes	Yes	d - Laboratory parameter of clinical relevance (such as abnormal clotting or venom antigenaemia)	No
Otero-Patino R	2012	Published RCT	Colombia	72	Secondary outcome	Fibrinogen concentration	25	Fibrinogen quantification	Coagulopathy	No	No	d - Laboratory parameter of clinical relevance (such as abnormal clotting or venom antigenaemia)	No
Otero	2006	Published RCT	Colombia	67	Secondary outcome	Plasma fibrinogen concentration	25	Fibrinogen quantification	Coagulopathy	Yes	Yes	d - Laboratory parameter of clinical relevance (such as abnormal clotting or venom antigenaemia)	No
de Oliveira Pardal PP	2004	Published RCT	Brazil	74	Secondary outcome	Fibrinogen	25	Fibrinogen quantification	Coagulopathy	Yes	Yes	d - Laboratory parameter of clinical relevance (such as abnormal clotting or venom antigenaemia)	No
Miao	2003	Published RCT	China	46	Secondary outcome	Fibrinogen	25	Fibrinogen quantification	Coagulopathy	No	No	d - Laboratory parameter of clinical relevance (such as abnormal clotting or venom antigenaemia)	No
Miao	2003	Published RCT	China	46	Secondary outcome	Recovery time of DIC (normalisation of platelet count, fibrinogen and prothrombin time)	25	Fibrinogen quantification	Coagulopathy	No	No	d - Laboratory parameter of clinical relevance (such as abnormal clotting or venom antigenaemia)	No
Otero-Patino R	1998	Published RCT	Colombia	79	Secondary outcome	Serum fibrinogen concentration	25	Fibrinogen quantification	Coagulopathy	Yes	Yes	c - Minor clinical complication not reaching threshold for ‘a’ (limb swelling, minor bleeding [e.g., bleeding gums])	No
Jorge MT	1995	Published RCT	Brazil	170	Secondary outcome	Plasma fibrinogen concentration	25	Fibrinogen quantification	Coagulopathy	Yes	Yes	d - Laboratory parameter of clinical relevance (such as abnormal clotting or venom antigenaemia)	No
Cardoso JLC	1993	Published RCT	Brazil	121	Secondary outcome	Plasma fibrinogen	25	Fibrinogen quantification	Coagulopathy	Yes	Yes	d - Laboratory parameter of clinical relevance (such as abnormal clotting or venom antigenaemia)	No
Tin NS	1992	Published RCT	Myanmar	20	Secondary outcome	Fibrinogen	25	Fibrinogen quantification	Coagulopathy	No	No	d - Laboratory parameter of clinical relevance (such as abnormal clotting or venom antigenaemia)	No
Myint-Lwin	1989	Published RCT	Myanmar	28	Secondary outcome	Fibrinogen level	25	Fibrinogen quantification	Coagulopathy	No	No	d - Laboratory parameter of clinical relevance (such as abnormal clotting or venom antigenaemia)	No
Warrell D	1986	Published RCT	Thailand	46	Secondary outcome	Fibrinogen	25	Fibrinogen quantification	Coagulopathy	Yes	No	c - Minor clinical complication not reaching threshold for ‘a’ (limb swelling, minor bleeding [e.g., bleeding gums])	No
Warrell DA	1980	Published RCT	Nigeria	14	Secondary outcome	Fibrinogen concentration	25	Fibrinogen quantification	Coagulopathy	Yes	Yes	d - Laboratory parameter of clinical relevance (such as abnormal clotting or venom antigenaemia)	No
Garcia W	2008	Protocol	Mexico	NA	Secondary outcome	Fibrinogen	25	Fibrinogen quantification	Coagulopathy	No	No	d - Laboratory parameter of clinical relevance (such as abnormal clotting or venom antigenaemia)	No
Isbister GK	2008	Protocol	Sri Lanka	NA	Secondary outcome	Fibrinogen	25	Fibrinogen quantification	Coagulopathy	Yes	Yes	d - Laboratory parameter of clinical relevance (such as abnormal clotting or venom antigenaemia)	No
Bush SP	2015	Published RCT	USA	123	Secondary outcome	Lowest platelet count	18	Platelet count	Coagulopathy	Yes	Yes	d - Laboratory parameter of clinical relevance (such as abnormal clotting or venom antigenaemia)	No
Bush SP	2015	Published RCT	USA	123	Secondary outcome	Mean platelet count	17	Platelet count	Coagulopathy	Yes	Yes	d - Laboratory parameter of clinical relevance (such as abnormal clotting or venom antigenaemia)	No
Boyer LV	2013	Published RCT	USA	12	Secondary outcome	Platelet count	38	Platelet count	Coagulopathy	Yes	Yes	d - Laboratory parameter of clinical relevance (such as abnormal clotting or venom antigenaemia)	No
Paul V	2007	Published RCT	India	80	Secondary outcome	Platelet count	38	Platelet count	Coagulopathy	No	No	d - Laboratory parameter of clinical relevance (such as abnormal clotting or venom antigenaemia)	No
Paul V	2004	Published RCT	India	100	Secondary outcome	Platelet count	38	Platelet count	Coagulopathy	No	No	e - Exploratory parameter OR parameters of unproven clinical relevance (novel assays)	No
Paul V	2003	Published RCT	India	122	Secondary outcome	Platelet count	38	Platelet count	Coagulopathy	Yes	Yes	d - Laboratory parameter of clinical relevance (such as abnormal clotting or venom antigenaemia)	No
Miao	2003	Published RCT	China	46	Secondary outcome	Platelet count	38	Platelet count	Coagulopathy	No	No	d - Laboratory parameter of clinical relevance (such as abnormal clotting or venom antigenaemia)	No
Warrell D	1986	Published RCT	Thailand	46	Secondary outcome	Platelet count (minumum)	18	Platelet count	Coagulopathy	No	No	e - Exploratory parameter OR parameters of unproven clinical relevance (novel assays)	No
Garcia W	2008	Protocol	Mexico	NA	Secondary outcome	Platelets	38	Platelet count	Coagulopathy	No	No	d - Laboratory parameter of clinical relevance (such as abnormal clotting or venom antigenaemia)	No
Kerns W	2006	Protocol	USA	NA	Secondary outcome	Platelet count	38	Platelet count	Coagulopathy	No	No	d - Laboratory parameter of clinical relevance (such as abnormal clotting or venom antigenaemia)	No
Mendonca-da-Silva I	2017	Published RCT	Brazil	116	Secondary outcome	For Bothrops and Lachesis snakebites, primary efficacy outcome was defined as the recovery of hemostasis parameters to normal ranges within the first 24 hours of follow-up. For Crotalus snakebites, primary efficacy outcome was defined as the suppression of coagulopathy and improvement of creatine phosphokinase activity within the first 24 hours of follow-up.	43	Bedside clotting test	Composite outcome	No	No	d - Laboratory parameter of clinical relevance (such as abnormal clotting or venom antigenaemia)	No
Sagar P	2020	Published RCT	India	140	Primary outcome	Number developing AKI or mortality (AKI as per KDIGO criteria)	138	Composite outcome	Composite outcome	Yes	Yes	c - Minor clinical complication not reaching threshold for ‘a’ (limb swelling, minor bleeding [e.g., bleeding gums])	No
Alirol E	2017	Published RCT	Nepal	155	Primary outcome	In-hospital death OR the need for assisted ventilation (clinical indications for intubation and assisted ventilation were (1)absent gag reflex, (2) presence of paradoxical breathing, (3)respiratory distress or cyanosis, whichever was detected first, and/or (4) oxygen saturation <90% despite high flow oxygen supplementation) OR worsening or recurrence of neurotoxicity (defined as the appearance of…	139	Composite outcome	Composite outcome	Yes	Yes	a - Mortality OR life threatening complication OR complication associated with significant physical disability	No
Bush SP	2015	Published RCT	USA	123	Primary outcome	Coagulopathy between the end of maintenance dosing and study day 8 (+/- 1 day). Coagulopathy was defined as platelet count less than 150,000/mm3 , fibrinogen less than 150 mg/dL, or use of antivenom to treat a coagulation abnormality between the end of maintenance dosing and study day 5	130	Composite outcome	Composite outcome	Yes	Yes	d - Laboratory parameter of clinical relevance (such as abnormal clotting or venom antigenaemia)	No
Otero	2006	Published RCT	Colombia	67	Primary outcome	Cessation of local and systemic haemorrhage within the first 6 h of treatment and permanent recovery of blood coagulability no later than 6h after the onset of serotherapy were considered as the criteria of efficacy of the initial antivenom dose (Warrell, 1995) during phase II of the study. If these criteria were not fulfilled, an additional dose of three vials of the same antivenom was administe…	136	Composite outcome	Composite outcome	Yes	No	c - Minor clinical complication not reaching threshold for ‘a’ (limb swelling, minor bleeding [e.g., bleeding gums])	No
Paul V	2004	Published RCT	India	100	Secondary outcome	normalisation of haematological or neurological parameters or death.	135	Composite outcome	Composite outcome	No	No	a - Mortality OR life threatening complication OR complication associated with significant physical disability	No
Otero	1999	Published RCT	Colombia	53	Secondary outcome	Evaluation of therapeutic response:' the halting of local and systemic haemorrhage within 12 h after the initial dose of antivenom and the full recovery of blood coagulation not later than 24 h, were considered an adequate therapeutic response	134	Composite outcome	Composite outcome	No	No	c - Minor clinical complication not reaching threshold for ‘a’ (limb swelling, minor bleeding [e.g., bleeding gums])	No
Tariang	1999	Published RCT	India	60	Primary outcome	Normalisation of coagulopathic (Clotting time more than 15 minutes) or neurotoxic (confusion, bilateral ptosis, dysarthria, dysphonia, respiratory distress, respiratory paralysis, muscle weakness, diplopia, bradycardia, hypotension) parameters or death	141	Composite outcome	Composite outcome	Yes	No	c - Minor clinical complication not reaching threshold for ‘a’ (limb swelling, minor bleeding [e.g., bleeding gums])	No
Otero-Patino R	1998	Published RCT	Colombia	79	Primary outcome	The cessation of local and systemic bleeding and no progression of swelling between six and12 hr after the initial dose of antivenom was considered anadequate therapeutic response	133	Composite outcome	Composite outcome	Yes	No	c - Minor clinical complication not reaching threshold for ‘a’ (limb swelling, minor bleeding [e.g., bleeding gums])	No
Otero	1996	Published RCT	Colombia	39	Secondary outcome	Cessation of gingival bleeding, or local haemorrhage, or oedema progression	137	Composite outcome	Composite outcome	No	No	c - Minor clinical complication not reaching threshold for ‘a’ (limb swelling, minor bleeding [e.g., bleeding gums])	No
Sellahewa KH	1995	Published RCT	Sri Lanka	63	Secondary outcome	The induration at the site of the bite was measured on its greatest length in centimeters once a day by the principal investigator (KHS). The presence or absence of local pain was noted at the same time. The outcome measure was time for complete resolution (in days) of the local pain and induration.	132	Composite outcome	Composite outcome	No	No	c - Minor clinical complication not reaching threshold for ‘a’ (limb swelling, minor bleeding [e.g., bleeding gums])	No
Sellahewa KH	1994	Published RCT	Sri Lanka	15	Secondary outcome	Time until complete resolution of all signs of envenoming	140	Composite outcome	Composite outcome	No	No	c - Minor clinical complication not reaching threshold for ‘a’ (limb swelling, minor bleeding [e.g., bleeding gums])	No
Grais R	2016	Protocol	Central African Republic	NA	Primary outcome	Number of patients needing a third dose of antivenom, needing a blood transfusion, or dying [TimeFrame:28 days after enrolment]	131	Composite outcome	Composite outcome	Yes	Yes	c - Minor clinical complication not reaching threshold for ‘a’ (limb swelling, minor bleeding [e.g., bleeding gums])	No
Isbister GK	2015	Protocol	Australia	NA	Primary outcome	Proportion of patients with significant envenomation defined as the development of one or more of thefollowing effects (composite outcome): i) Myotoxicity defined as a peak CK greater than 1000U/L and local or systemic myalgia ii) Neurotoxicity: paralysis of 2 or more muscle groups (extra-ocular + bulbar) or respiratory paralysis iii) Major bleeding: defined by the International Society on Thromb…	58	Composite outcome	Composite outcome	Yes	Yes	a - Mortality OR life threatening complication OR complication associated with significant physical disability	No
Isbister GK	2013	Published RCT	Australia	65	Secondary outcome	Time from antivenom to discharge	65	Duration of hospital admission	Fuunctional status	Yes	Yes	c - Minor clinical complication not reaching threshold for ‘a’ (limb swelling, minor bleeding [e.g., bleeding gums])	No
Paul V	2007	Published RCT	India	80	Secondary outcome	Average stay in hospital	65	Duration of hospital admission	Fuunctional status	Yes	Yes	c - Minor clinical complication not reaching threshold for ‘a’ (limb swelling, minor bleeding [e.g., bleeding gums])	No
Tariang	1999	Published RCT	India	60	Secondary outcome	Duration of hospital stay	65	Duration of hospital admission	Fuunctional status	Yes	Yes	c - Minor clinical complication not reaching threshold for ‘a’ (limb swelling, minor bleeding [e.g., bleeding gums])	No
Sellahewa KH	1994	Published RCT	Sri Lanka	15	Secondary outcome	Median time for discharge	65	Duration of hospital admission	Fuunctional status	No	No	c - Minor clinical complication not reaching threshold for ‘a’ (limb swelling, minor bleeding [e.g., bleeding gums])	No
Krishnan B	2016	Protocol	India	NA	Secondary outcome	[duration of] hospital stay	65	Duration of hospital admission	Fuunctional status	Yes	Yes	c - Minor clinical complication not reaching threshold for ‘a’ (limb swelling, minor bleeding [e.g., bleeding gums])	No
Jensen S	2012	Protocol	Papua New Guinea	NA	Secondary outcome	Length of hospital stay	65	Duration of hospital admission	Fuunctional status	Yes	Yes	c - Minor clinical complication not reaching threshold for ‘a’ (limb swelling, minor bleeding [e.g., bleeding gums])	No
Isbister GK	2008	Protocol	Sri Lanka	NA	Secondary outcome	Time until discharge from hospital	65	Duration of hospital admission	Fuunctional status	Yes	Yes	c - Minor clinical complication not reaching threshold for ‘a’ (limb swelling, minor bleeding [e.g., bleeding gums])	No
Krishnan B	2016	Protocol	India	NA	Secondary outcome	Stay in PICU	67	Duration of invasive ventilation	Fuunctional status	No	No	c - Minor clinical complication not reaching threshold for ‘a’ (limb swelling, minor bleeding [e.g., bleeding gums])	No
Sarin K	2017	Published RCT	India	51	Secondary outcome	Resdiual paralysis	997	Functional status: Outcome poorly defined	Fuunctional status	No	No	a - Mortality OR life threatening complication OR complication associated with significant physical disability	No
Gerardo CJ	2017	Published RCT	USA	76	Secondary outcome	Grip strength score	93	Measure of limb weakness	Fuunctional status	Yes	Yes	c - Minor clinical complication not reaching threshold for ‘a’ (limb swelling, minor bleeding [e.g., bleeding gums])	No
Reid HA	1963	Published RCT	Malaysia	100	Secondary outcome	recovery time as defined by complete resolution of swelling and ability to run and jump of the bitten lower limb or (if upper limb bitten) hand-grip equal.	76	Measure of limb weakness	Fuunctional status	No	Yes	c - Minor clinical complication not reaching threshold for ‘a’ (limb swelling, minor bleeding [e.g., bleeding gums])	No
Gerardo CJ	2017	Published RCT	USA	76	Secondary outcome	LEFS score	83	Multipoint scale of physical function	Fuunctional status	Yes	Yes	c - Minor clinical complication not reaching threshold for ‘a’ (limb swelling, minor bleeding [e.g., bleeding gums])	Yes
Gerardo CJ	2017	Published RCT	USA	76	Secondary outcome	DASH score	64	Multipoint scale of physical function	Fuunctional status	Yes	Yes	c - Minor clinical complication not reaching threshold for ‘a’ (limb swelling, minor bleeding [e.g., bleeding gums])	Yes
Gerardo CJ	2017	Published RCT	USA	76	Secondary outcome	PROMIS PF-10 score	100	Multipoint scale of physical function	Fuunctional status	Yes	Yes	c - Minor clinical complication not reaching threshold for ‘a’ (limb swelling, minor bleeding [e.g., bleeding gums])	Yes
Gerardo CJ	2017	Published RCT	USA	76	Secondary outcome	Telephone administered patient specific functional scale	102	Multipoint scale of physical function	Fuunctional status	Yes	Yes	c - Minor clinical complication not reaching threshold for ‘a’ (limb swelling, minor bleeding [e.g., bleeding gums])	Yes
Gerardo CJ	2017	Published RCT	USA	76	Secondary outcome	Patient specific functional scale	102	Multipoint scale of physical function	Fuunctional status	Yes	Yes	c - Minor clinical complication not reaching threshold for ‘a’ (limb swelling, minor bleeding [e.g., bleeding gums])	Yes
Gerardo CJ	2017	Published RCT	USA	76	Secondary outcome	Patient's Global Impression of Change-1 insturument	103	Multipoint scale of physical function	Fuunctional status	Yes	Yes	c - Minor clinical complication not reaching threshold for ‘a’ (limb swelling, minor bleeding [e.g., bleeding gums])	Yes
Gerardo CJ	2017	Published RCT	USA	76	Primary outcome	Limb function 14 days after envenomation, measured by the Patient-Specific Functional Scale	102	Multipoint scale of physical function	Fuunctional status	Yes	Yes	c - Minor clinical complication not reaching threshold for ‘a’ (limb swelling, minor bleeding [e.g., bleeding gums])	Yes
Gerardo CJ	2017	Published RCT	USA	76	Secondary outcome	Time to return to full function (according to PFSF)	102	Multipoint scale of physical function	Fuunctional status	Yes	Yes	c - Minor clinical complication not reaching threshold for ‘a’ (limb swelling, minor bleeding [e.g., bleeding gums])	Yes
Kerns W	2006	Protocol	USA	NA	Secondary outcome	AAOS Normative Outcome Study	125	Multipoint scale of physical function	Fuunctional status	Yes	Yes	c - Minor clinical complication not reaching threshold for ‘a’ (limb swelling, minor bleeding [e.g., bleeding gums])	Yes
Kerns W	2006	Protocol	USA	NA	Secondary outcome	Limb function: AMA disability rating score of envenomated limb, time to recovery of100% of premorbid function, Kaplan-Meier analysis	127	Multipoint scale of physical function	Fuunctional status	No	Yes	c - Minor clinical complication not reaching threshold for ‘a’ (limb swelling, minor bleeding [e.g., bleeding gums])	Yes
Gerardo CJ	2019	NA	NA	NA	Secondary outcome	Physical function domain of the SF-36 questionnaire	104	Multipoint scale of physical function	Fuunctional status	Yes	Yes	c - Minor clinical complication not reaching threshold for ‘a’ (limb swelling, minor bleeding [e.g., bleeding gums])	Yes
Kerns W	2006	Protocol	USA	NA	Secondary outcome	Limb function: physical or occupational therapy sessions attended	145	Number of therapy sessions	Fuunctional status	Yes	No	c - Minor clinical complication not reaching threshold for ‘a’ (limb swelling, minor bleeding [e.g., bleeding gums])	No
Kerns W	2006	Protocol	USA	NA	Secondary outcome	Limb function: return to work	148	Return to work	Fuunctional status	Yes	Yes	c - Minor clinical complication not reaching threshold for ‘a’ (limb swelling, minor bleeding [e.g., bleeding gums])	Yes
Abubakar IS	2010	Published RCT	Nigeria	400	Secondary outcome	Packed cell volume <30% on discharge from hospital	77	Anaemia	Haemorrhage	Yes	Yes	d - Laboratory parameter of clinical relevance (such as abnormal clotting or venom antigenaemia)	No
Warrell DA	1980	Published RCT	Nigeria	14	Secondary outcome	Average fall in packed cell volume after first treatment	78	Anaemia	Haemorrhage	Yes	Yes	d - Laboratory parameter of clinical relevance (such as abnormal clotting or venom antigenaemia)	No
Warrell DA	1974	Published RCT	Nigeria	46	Secondary outcome	Average fall in PCV (%)	78	Anaemia	Haemorrhage	Yes	Yes	d - Laboratory parameter of clinical relevance (such as abnormal clotting or venom antigenaemia)	No
Warrell D	1986	Published RCT	Thailand	46	Secondary outcome	Blood transfusion (cases; total units given)	29	Blood transfusion requirement	Haemorrhage	No	No	c - Minor clinical complication not reaching threshold for ‘a’ (limb swelling, minor bleeding [e.g., bleeding gums])	No
Grais R	2016	Protocol	Central African Republic	NA	Secondary outcome	Need for blood transfusion	29	Blood transfusion requirement	Haemorrhage	Yes	No	a - Mortality OR life threatening complication OR complication associated with significant physical disability	No
Gawarammana IB	2016	Protocol	Sri Lanka	NA	Secondary outcome	Requirements for packed red cells or platelets	29	Blood transfusion requirement	Haemorrhage	Yes	Yes	c - Minor clinical complication not reaching threshold for ‘a’ (limb swelling, minor bleeding [e.g., bleeding gums])	No
Otero-Patino R	2012	Published RCT	Colombia	72	Secondary outcome	Halting local and systemic bleeding	54	Cessation of local or systemic bleeding	Haemorrhage	No	No	c - Minor clinical complication not reaching threshold for ‘a’ (limb swelling, minor bleeding [e.g., bleeding gums])	No
Abubakar IS	2010	Published RCT	Nigeria	400	Secondary outcome	Sites of external spontaneous systemic bleeding (gums, nose etc.) were examined frequently until the bleeding had ceased permanently.	54	Cessation of local or systemic bleeding	Haemorrhage	Yes	Yes	c - Minor clinical complication not reaching threshold for ‘a’ (limb swelling, minor bleeding [e.g., bleeding gums])	No
Paul V	2007	Published RCT	India	80	Secondary outcome	Significant bleeding	54	Cessation of local or systemic bleeding	Haemorrhage	No	No	a - Mortality OR life threatening complication OR complication associated with significant physical disability	No
de Oliveira Pardal PP	2004	Published RCT	Brazil	74	Secondary outcome	Time to cessation of local and systemic bleeding	54	Cessation of local or systemic bleeding	Haemorrhage	No	No	c - Minor clinical complication not reaching threshold for ‘a’ (limb swelling, minor bleeding [e.g., bleeding gums])	No
Miao	2003	Published RCT	China	46	Secondary outcome	Haemorrhage from: wound, skin, gi tract, urinary tract, mouth or nose	54	Cessation of local or systemic bleeding	Haemorrhage	No	No	c - Minor clinical complication not reaching threshold for ‘a’ (limb swelling, minor bleeding [e.g., bleeding gums])	No
Ariaratnam CA	2001	Published RCT	Sri Lanka	43	Secondary outcome	Duration of bleeding at venepuncture site	52	Cessation of local or systemic bleeding	Haemorrhage	Yes	Yes	c - Minor clinical complication not reaching threshold for ‘a’ (limb swelling, minor bleeding [e.g., bleeding gums])	No
Otero	1999	Published RCT	Colombia	53	Secondary outcome	Time to cessation of signs of local and gingival haemorrhag	53	Cessation of local or systemic bleeding	Haemorrhage	No	No	c - Minor clinical complication not reaching threshold for ‘a’ (limb swelling, minor bleeding [e.g., bleeding gums])	No
Cardoso JLC	1993	Published RCT	Brazil	121	Secondary outcome	Frequency of systemic bleeding (gingival/purpura/haematuria/conjunctiva)	94	Cessation of local or systemic bleeding	Haemorrhage	Yes	No	c - Minor clinical complication not reaching threshold for ‘a’ (limb swelling, minor bleeding [e.g., bleeding gums])	No
Krishnan B	2016	Protocol	India	NA	Secondary outcome	Haemorrhagic manifestations	54	Cessation of local or systemic bleeding	Haemorrhage	No	No	c - Minor clinical complication not reaching threshold for ‘a’ (limb swelling, minor bleeding [e.g., bleeding gums])	No
Isbister G	2017	Published RCT	Sri Lanka	141	Secondary outcome	Major bleeding as defined by the International Society on Thrombosis and Haemostasis: a. Fatal bleeding b. Symptomatic bleeding in a critical area or organ, such as intracranial, intraspinal, intraocular, retroperitoneal, intra-articular or pericardial c. Bleeding causing a fall in haemoglobin level of 20 g/L or more, or leading to transfusion of two or more units of whole blood or red cells	81	ISTH defined major bleeding	Haemorrhage	Yes	Yes	a - Mortality OR life threatening complication OR complication associated with significant physical disability	No
Isbister GK	2013	Published RCT	Australia	65	Secondary outcome	Major haemorrhage (as defined by the International Society on Thrombosis and Haemostasis)	81	ISTH defined major bleeding	Haemorrhage	Yes	Yes	a - Mortality OR life threatening complication OR complication associated with significant physical disability	No
Isbister GK	2015	Protocol	Australia	NA	Secondary outcome	Proportion with major bleeding. Assessed by: defined by the International Society on Thrombosis andHaemostasis as fatal bleeding, symptomatic bleeding in a critical organ (e.g. intracranial haemorrhage) orbleeding resulting in a drop in haemoglobin >20g/L or requiring blood transfusion	81	ISTH defined major bleeding	Haemorrhage	Yes	Yes	a - Mortality OR life threatening complication OR complication associated with significant physical disability	No
Isbister GK	2008	Protocol	Sri Lanka	NA	Secondary outcome	Major bleeding, as defined by the International Society on Thrombosis and Haemostasis5:(i) Fatal bleeding,(ii) Symptomatic bleeding in a critical area or organ, such as intracranial, intraspinal, intraocular,retroperitoneal, intra-articular or pericardial, or intramuscular with compartment syndrome,(iii) Bleeding causing a fall in haemoglobin level of 20 g/L or more, or leading to transfusion of …	81	ISTH defined major bleeding	Haemorrhage	Yes	Yes	a - Mortality OR life threatening complication OR complication associated with significant physical disability	No
Abubakar IS	2010	Published RCT	Nigeria	400	Secondary outcome	Necrosis	62	Development of skin blistering or necrosis	Local tissue damage	Yes	Yes	c - Minor clinical complication not reaching threshold for ‘a’ (limb swelling, minor bleeding [e.g., bleeding gums])	No
Abubakar IS	2010	Published RCT	Nigeria	400	Secondary outcome	Surface area of necrotic skin	116	Development of skin blistering or necrosis	Local tissue damage	Yes	Yes	c - Minor clinical complication not reaching threshold for ‘a’ (limb swelling, minor bleeding [e.g., bleeding gums])	No
de Oliveira Pardal PP	2004	Published RCT	Brazil	74	Secondary outcome	Number developing necrosis	62	Development of skin blistering or necrosis	Local tissue damage	No	No	c - Minor clinical complication not reaching threshold for ‘a’ (limb swelling, minor bleeding [e.g., bleeding gums])	No
Smalligan R	2004	Published RCT	Ecuador	210	Secondary outcome	Local necrosis	62	Development of skin blistering or necrosis	Local tissue damage	No	No	c - Minor clinical complication not reaching threshold for ‘a’ (limb swelling, minor bleeding [e.g., bleeding gums])	No
Cardoso JLC	1993	Published RCT	Brazil	121	Secondary outcome	Frequency of local blisters/abscess/necrosis/purpura	61	Development of skin blistering or necrosis	Local tissue damage	Yes	No	c - Minor clinical complication not reaching threshold for ‘a’ (limb swelling, minor bleeding [e.g., bleeding gums])	No
Warrell D	1986	Published RCT	Thailand	46	Secondary outcome	Necrosis (cases)	62	Development of skin blistering or necrosis	Local tissue damage	No	No	c - Minor clinical complication not reaching threshold for ‘a’ (limb swelling, minor bleeding [e.g., bleeding gums])	No
Warrell D	1986	Published RCT	Thailand	46	Secondary outcome	Blistering (cases)	61	Development of skin blistering or necrosis	Local tissue damage	No	No	c - Minor clinical complication not reaching threshold for ‘a’ (limb swelling, minor bleeding [e.g., bleeding gums])	No
Thomas PP	1985	Published RCT	India	53	Secondary outcome	Non-healing ulcer	62	Development of skin blistering or necrosis	Local tissue damage	No	No	c - Minor clinical complication not reaching threshold for ‘a’ (limb swelling, minor bleeding [e.g., bleeding gums])	No
Warrell DA	1980	Published RCT	Nigeria	14	Secondary outcome	Number of patients developing blister at bite site	61	Development of skin blistering or necrosis	Local tissue damage	Yes	Yes	c - Minor clinical complication not reaching threshold for ‘a’ (limb swelling, minor bleeding [e.g., bleeding gums])	No
Warrell DA	1974	Published RCT	Nigeria	46	Secondary outcome	Number developing tissue necrosis	62	Development of skin blistering or necrosis	Local tissue damage	Yes	Yes	c - Minor clinical complication not reaching threshold for ‘a’ (limb swelling, minor bleeding [e.g., bleeding gums])	No
Warrell DA	1974	Published RCT	Nigeria	46	Secondary outcome	Number developing blistering at the bite site	61	Development of skin blistering or necrosis	Local tissue damage	Yes	Yes	c - Minor clinical complication not reaching threshold for ‘a’ (limb swelling, minor bleeding [e.g., bleeding gums])	No
Reid HA	1963	Published RCT	Malaysia	100	Secondary outcome	Necrosis (number of patients)	62	Development of skin blistering or necrosis	Local tissue damage	No	No	c - Minor clinical complication not reaching threshold for ‘a’ (limb swelling, minor bleeding [e.g., bleeding gums])	No
Reid HA	1963	Published RCT	Malaysia	100	Secondary outcome	Necrosis (mean healing time [days])	63	Development of skin blistering or necrosis	Local tissue damage	No	No	c - Minor clinical complication not reaching threshold for ‘a’ (limb swelling, minor bleeding [e.g., bleeding gums])	No
Jorge MT	1995	Published RCT	Brazil	170	Secondary outcome	Number with pain at one month	999	Local tissue damage: Outcome poorly defined	Local tissue damage	No	No	c - Minor clinical complication not reaching threshold for ‘a’ (limb swelling, minor bleeding [e.g., bleeding gums])	No
Garcia W	2008	Protocol	Mexico	NA	Secondary outcome	Local damage evolution	999	Local tissue damage: Outcome poorly defined	Local tissue damage	No	No	c - Minor clinical complication not reaching threshold for ‘a’ (limb swelling, minor bleeding [e.g., bleeding gums])	No
Abubakar IS	2010	Published RCT	Nigeria	400	Secondary outcome	Requiring skin grafting	90	Need for amputation, skin grafting or debridement	Local tissue damage	Yes	Yes	a - Mortality OR life threatening complication OR complication associated with significant physical disability	No
Abubakar IS	2010	Published RCT	Nigeria	400	Secondary outcome	Requiring amputation	89	Need for amputation, skin grafting or debridement	Local tissue damage	Yes	Yes	a - Mortality OR life threatening complication OR complication associated with significant physical disability	No
Abubakar IS	2010	Published RCT	Nigeria	400	Secondary outcome	Requirning sugical debridement	91	Need for amputation, skin grafting or debridement	Local tissue damage	Yes	Yes	c - Minor clinical complication not reaching threshold for ‘a’ (limb swelling, minor bleeding [e.g., bleeding gums])	No
Gerardo CJ	2017	Published RCT	USA	76	Secondary outcome	Duration of use of opioid analgesia	95	Opioid requirement	Local tissue damage	Yes	Yes	c - Minor clinical complication not reaching threshold for ‘a’ (limb swelling, minor bleeding [e.g., bleeding gums])	No
Kerns W	2006	Protocol	USA	NA	Secondary outcome	Pain medication use (mg of morphine equivalent)	146	Opioid requirement	Local tissue damage	Yes	Yes	c - Minor clinical complication not reaching threshold for ‘a’ (limb swelling, minor bleeding [e.g., bleeding gums])	No
Freiermuth C	2018	NA	NA	NA	Secondary outcome	Patient reported, post-dischrge opioid analgesic use during the 28 days following envenomation (binary variable at measured at multiple time-points)	146	Opioid requirement	Local tissue damage	Yes	Yes	c - Minor clinical complication not reaching threshold for ‘a’ (limb swelling, minor bleeding [e.g., bleeding gums])	No
Gerardo CJ	2017	Published RCT	USA	76	Secondary outcome	Numerical pain rating scale (NPRS)	97	Pain - ordinal scale	Local tissue damage	Yes	Yes	c - Minor clinical complication not reaching threshold for ‘a’ (limb swelling, minor bleeding [e.g., bleeding gums])	No
Rojnuckarin P	2006	Published RCT	Thailand	28	Secondary outcome	Pain was scored by patients on a 0—10 scale (no pain to worst pain) and recorded	97	Pain - ordinal scale	Local tissue damage	Yes	Yes	c - Minor clinical complication not reaching threshold for ‘a’ (limb swelling, minor bleeding [e.g., bleeding gums])	No
Rojnuckarin P	2006	Published RCT	Thailand	28	Secondary outcome	The percentage reduction of pain scores (0-10 scale) compared with the scores at presentation	97	Pain - ordinal scale	Local tissue damage	Yes	Yes	c - Minor clinical complication not reaching threshold for ‘a’ (limb swelling, minor bleeding [e.g., bleeding gums])	No
Reid HA	1963	Published RCT	Malaysia	100	Secondary outcome	pain (graded as "severe" if present at rest "moderate" if present when moving on bed; "slight" if present only on walking)	98	Pain - ordinal scale	Local tissue damage	No	No	c - Minor clinical complication not reaching threshold for ‘a’ (limb swelling, minor bleeding [e.g., bleeding gums])	No
Reid HA	1963	Published RCT	Malaysia	100	Secondary outcome	Days until pain resolution (all grades)	99	Pain - ordinal scale	Local tissue damage	Yes	Yes	c - Minor clinical complication not reaching threshold for ‘a’ (limb swelling, minor bleeding [e.g., bleeding gums])	No
Kerns W	2006	Protocol	USA	NA	Secondary outcome	Pain (VAS)	97	Pain - ordinal scale	Local tissue damage	Yes	Yes	c - Minor clinical complication not reaching threshold for ‘a’ (limb swelling, minor bleeding [e.g., bleeding gums])	No
de Oliveira Pardal PP	2004	Published RCT	Brazil	74	Secondary outcome	Numbers developing abscess	60	Skin and soft tissue infection	Local tissue damage	No	No	c - Minor clinical complication not reaching threshold for ‘a’ (limb swelling, minor bleeding [e.g., bleeding gums])	No
Jorge MT	1995	Published RCT	Brazil	170	Secondary outcome	Number with infection at one month	113	Skin and soft tissue infection	Local tissue damage	No	No	c - Minor clinical complication not reaching threshold for ‘a’ (limb swelling, minor bleeding [e.g., bleeding gums])	No
Warrell D	1986	Published RCT	Thailand	46	Secondary outcome	Local swelling maximum increase in extent (grade) (median, range)	117	Swelling measured as proximal extension	Local tissue damage	No	No	c - Minor clinical complication not reaching threshold for ‘a’ (limb swelling, minor bleeding [e.g., bleeding gums])	No
Warrell DA	1974	Published RCT	Nigeria	46	Secondary outcome	Average maximum extent of swelling (grade 1-6). 1=confined to bitten segment of limb. 6=entire limb	117	Swelling measured as proximal extension	Local tissue damage	Yes	Yes	c - Minor clinical complication not reaching threshold for ‘a’ (limb swelling, minor bleeding [e.g., bleeding gums])	No
Warrell DA	1974	Published RCT	Nigeria	46	Secondary outcome	Average increase in extent of swelling after treatment (1-6)	117	Swelling measured as proximal extension	Local tissue damage	Yes	Yes	c - Minor clinical complication not reaching threshold for ‘a’ (limb swelling, minor bleeding [e.g., bleeding gums])	No
Kerns W	2006	Protocol	USA	NA	Secondary outcome	Swelling: percentage (%) of limb spread proximal from bite site	117	Swelling measured as proximal extension	Local tissue damage	Yes	No	c - Minor clinical complication not reaching threshold for ‘a’ (limb swelling, minor bleeding [e.g., bleeding gums])	No
Rojnuckarin P	2006	Published RCT	Thailand	28	Primary outcome	The degree of oedema is defined by the differences in circumferences of the affected and unaffected sides of limbs, measured (in cm) at the same distances from nearby joints. The points with the maximal differences were chosen and marked for the next measurements. The main outcome is the percentage reduction in limb circumference, calculated as the reduction in limb circumference on each day afte…	118	Swelling measured by circumference of bitten limb	Local tissue damage	Yes	Yes	c - Minor clinical complication not reaching threshold for ‘a’ (limb swelling, minor bleeding [e.g., bleeding gums])	No
Ariaratnam CA	2001	Published RCT	Sri Lanka	43	Secondary outcome	Duration of swelling (Limb circumferences were measured at 3 marked levels and the difference between the summed measurement for the bitten and control limb was expressed as a percentage of the control limb (‘percentage circumference increase’).)	119	Swelling measured by circumference of bitten limb	Local tissue damage	Yes	No	c - Minor clinical complication not reaching threshold for ‘a’ (limb swelling, minor bleeding [e.g., bleeding gums])	No
Jorge MT	1995	Published RCT	Brazil	170	Secondary outcome	Number with swelling at one month	120	Swelling measured by circumference of bitten limb	Local tissue damage	No	No	c - Minor clinical complication not reaching threshold for ‘a’ (limb swelling, minor bleeding [e.g., bleeding gums])	No
Sellahewa KH	1994	Published RCT	Sri Lanka	15	Secondary outcome	Median time for resolution of swelling in days	119	Swelling measured by circumference of bitten limb	Local tissue damage	No	No	c - Minor clinical complication not reaching threshold for ‘a’ (limb swelling, minor bleeding [e.g., bleeding gums])	No
Warrell D	1986	Published RCT	Thailand	46	Secondary outcome	Maximum increase in degree [of swelling] (% circumference increase)	118	Swelling measured by circumference of bitten limb	Local tissue damage	No	No	c - Minor clinical complication not reaching threshold for ‘a’ (limb swelling, minor bleeding [e.g., bleeding gums])	No
Warrell DA	1980	Published RCT	Nigeria	14	Secondary outcome	Local swelling	118	Swelling measured by circumference of bitten limb	Local tissue damage	No	No	c - Minor clinical complication not reaching threshold for ‘a’ (limb swelling, minor bleeding [e.g., bleeding gums])	No
Warrell DA	1974	Published RCT	Nigeria	46	Secondary outcome	Average maximum circumference increase (cm)	118	Swelling measured by circumference of bitten limb	Local tissue damage	Yes	Yes	c - Minor clinical complication not reaching threshold for ‘a’ (limb swelling, minor bleeding [e.g., bleeding gums])	No
Warrell DA	1974	Published RCT	Nigeria	46	Secondary outcome	Average circumference increase after treatment (% of control limb)	118	Swelling measured by circumference of bitten limb	Local tissue damage	Yes	Yes	c - Minor clinical complication not reaching threshold for ‘a’ (limb swelling, minor bleeding [e.g., bleeding gums])	No
Warrell DA	1974	Published RCT	Nigeria	46	Secondary outcome	Average maximum circumference increase (% of control limb)	118	Swelling measured by circumference of bitten limb	Local tissue damage	Yes	Yes	c - Minor clinical complication not reaching threshold for ‘a’ (limb swelling, minor bleeding [e.g., bleeding gums])	No
Warrell DA	1974	Published RCT	Nigeria	46	Secondary outcome	Average circumference increase after treatment (cm)	118	Swelling measured by circumference of bitten limb	Local tissue damage	Yes	Yes	c - Minor clinical complication not reaching threshold for ‘a’ (limb swelling, minor bleeding [e.g., bleeding gums])	No
Reid HA	1963	Published RCT	Malaysia	100	Secondary outcome	The amount of local swelling was assessed by circumference measurementst to the nearest 0.5cm at the same marked level of both feet or hands, ankles or wrists (thinnest part), calves or forearms (fattest part), and thighs or arms (middle). Similar tension was used with the measuring tape on both bitten and unbitten limbs. The amount of swelling was expressed in centimetres of circumference increa…	118	Swelling measured by circumference of bitten limb	Local tissue damage	No	Yes	c - Minor clinical complication not reaching threshold for ‘a’ (limb swelling, minor bleeding [e.g., bleeding gums])	No
Reid HA	1963	Published RCT	Malaysia	100	Secondary outcome	Average number of days to swelling resolution	119	Swelling measured by circumference of bitten limb	Local tissue damage	Yes	Yes	c - Minor clinical complication not reaching threshold for ‘a’ (limb swelling, minor bleeding [e.g., bleeding gums])	No
Krishnan B	2016	Protocol	India	NA	Secondary outcome	Local swelling	118	Swelling measured by circumference of bitten limb	Local tissue damage	No	No	c - Minor clinical complication not reaching threshold for ‘a’ (limb swelling, minor bleeding [e.g., bleeding gums])	No
Ghorbani A	2013	Protocol	Iran	NA	Primary outcome	Limb oedema (volume of limb according to shift of water in a dish scale in mL)	121	Swelling measured by limb volume	Local tissue damage	Yes	Yes	c - Minor clinical complication not reaching threshold for ‘a’ (limb swelling, minor bleeding [e.g., bleeding gums])	No
Ghorbani A	2013	Protocol	Iran	NA	Secondary outcome	Decrease of limb odoema (immersion of limb in to the scale of normal saline and determination of volume based on mL)	121	Swelling measured by limb volume	Local tissue damage	Yes	Yes	c - Minor clinical complication not reaching threshold for ‘a’ (limb swelling, minor bleeding [e.g., bleeding gums])	No
Kerns W	2006	Protocol	USA	NA	Secondary outcome	Swelling: % increase in volume compared to contralateral (non-envenomated) limb	121	Swelling measured by limb volume	Local tissue damage	Yes	No	c - Minor clinical complication not reaching threshold for ‘a’ (limb swelling, minor bleeding [e.g., bleeding gums])	No
Sagar P	2020	Published RCT	India	140	Secondary outcome	Mortality	84	Mortality	Mortality	Yes	Yes	a - Mortality OR life threatening complication OR complication associated with significant physical disability	No
Alirol E	2017	Published RCT	Nepal	155	Secondary outcome	Mortality	84	Mortality	Mortality	Yes	Yes	a - Mortality OR life threatening complication OR complication associated with significant physical disability	No
Isbister G	2017	Published RCT	Sri Lanka	141	Secondary outcome	Death	84	Mortality	Mortality	Yes	Yes	a - Mortality OR life threatening complication OR complication associated with significant physical disability	No
Isbister GK	2013	Published RCT	Australia	65	Secondary outcome	Death prior to hospital discharge	84	Mortality	Mortality	Yes	Yes	a - Mortality OR life threatening complication OR complication associated with significant physical disability	No
Abubakar IS	2010	Published RCT	Nigeria	400	Secondary outcome	Mortality	84	Mortality	Mortality	Yes	No	a - Mortality OR life threatening complication OR complication associated with significant physical disability	No
Paul V	2007	Published RCT	India	80	Secondary outcome	Death	84	Mortality	Mortality	Yes	No	a - Mortality OR life threatening complication OR complication associated with significant physical disability	No
Smalligan R	2004	Published RCT	Ecuador	210	Secondary outcome	Mortality	84	Mortality	Mortality	Yes	Yes	a - Mortality OR life threatening complication OR complication associated with significant physical disability	No
Paul V	2004	Published RCT	India	100	Secondary outcome	Mortality	84	Mortality	Mortality	No	No	a - Mortality OR life threatening complication OR complication associated with significant physical disability	No
Srimannarayana	2004	Published RCT	India	60	Secondary outcome	Mortality	84	Mortality	Mortality	Yes	Yes	a - Mortality OR life threatening complication OR complication associated with significant physical disability	No
Paul V	2003	Published RCT	India	122	Secondary outcome	Death	84	Mortality	Mortality	Yes	No	a - Mortality OR life threatening complication OR complication associated with significant physical disability	No
Tariang	1999	Published RCT	India	60	Secondary outcome	Mortality	84	Mortality	Mortality	Yes	No	a - Mortality OR life threatening complication OR complication associated with significant physical disability	No
Meyer WP	1997	Published RCT	Nigeria	39	Secondary outcome	Death	84	Mortality	Mortality	Yes	Yes	a - Mortality OR life threatening complication OR complication associated with significant physical disability	No
Myint-Lwin	1989	Published RCT	Myanmar	28	Secondary outcome	Deaths	84	Mortality	Mortality	No	No	a - Mortality OR life threatening complication OR complication associated with significant physical disability	No
Thomas PP	1985	Published RCT	India	53	Secondary outcome	Number of deaths	84	Mortality	Mortality	Yes	No	a - Mortality OR life threatening complication OR complication associated with significant physical disability	No
Grais R	2016	Protocol	Central African Republic	NA	Secondary outcome	Death from any cause	84	Mortality	Mortality	Yes	Yes	a - Mortality OR life threatening complication OR complication associated with significant physical disability	No
Krishnan B	2016	Protocol	India	NA	Secondary outcome	Mortality	84	Mortality	Mortality	Yes	Yes	a - Mortality OR life threatening complication OR complication associated with significant physical disability	No
Isbister GK	2015	Protocol	Australia	NA	Secondary outcome	Death ocurring prior to hospital disharge	84	Mortality	Mortality	Yes	Yes	a - Mortality OR life threatening complication OR complication associated with significant physical disability	No
Isbister GK	2008	Protocol	Sri Lanka	NA	Secondary outcome	Mortality	84	Mortality	Mortality	Yes	Yes	a - Mortality OR life threatening complication OR complication associated with significant physical disability	No
Mendonca-da-Silva I	2017	Published RCT	Brazil	116	Secondary outcome	Creatine phosphokinase	59	Creatinine kinase	Myotoxicity	Yes	Yes	d - Laboratory parameter of clinical relevance (such as abnormal clotting or venom antigenaemia)	No
Otero-Patino R	2012	Published RCT	Colombia	72	Secondary outcome	Creatinine kinase	59	Creatinine kinase	Myotoxicity	No	No	d - Laboratory parameter of clinical relevance (such as abnormal clotting or venom antigenaemia)	No
Gawarammana IB	2016	Protocol	Sri Lanka	NA	Secondary outcome	Myotoxicity as assessed by creatine kinase (CK)	59	Creatinine kinase	Myotoxicity	Yes	Yes	d - Laboratory parameter of clinical relevance (such as abnormal clotting or venom antigenaemia)	No
Isbister GK	2015	Protocol	Australia	NA	Secondary outcome	Proportion with myotoxicity (assessed through symptoms and blood test results)	59	Creatinine kinase	Myotoxicity	Yes	Yes	c - Minor clinical complication not reaching threshold for ‘a’ (limb swelling, minor bleeding [e.g., bleeding gums])	No
Isbister GK	2011	Protocol	Australia	NA	Secondary outcome	Area under the creatine kinase curve	59	Creatinine kinase	Myotoxicity	Yes	Yes	d - Laboratory parameter of clinical relevance (such as abnormal clotting or venom antigenaemia)	No
Isbister GK	2011	Protocol	Australia	NA	Primary outcome	The proportion of patients with myotoxicity defined as a peak creatine kinase greater than 1000U/L.Creatine kinase is a standard biochemistry assay that will be done by the treating hospital (as part ofstandard care).	59	Creatinine kinase	Myotoxicity	Yes	Yes	d - Laboratory parameter of clinical relevance (such as abnormal clotting or venom antigenaemia)	No
Garcia W	2008	Protocol	Mexico	NA	Secondary outcome	CPK	59	Creatinine kinase	Myotoxicity	No	No	d - Laboratory parameter of clinical relevance (such as abnormal clotting or venom antigenaemia)	No
Ariaratnam CA	2001	Published RCT	Sri Lanka	43	Secondary outcome	Duraton of myalgia	85	Myalgia	Myotoxicity	Yes	Yes	c - Minor clinical complication not reaching threshold for ‘a’ (limb swelling, minor bleeding [e.g., bleeding gums])	No
Ariaratnam CA	2001	Published RCT	Sri Lanka	43	Secondary outcome	Duration of red urine	86	Myoglobinuria	Myotoxicity	Yes	Yes	c - Minor clinical complication not reaching threshold for ‘a’ (limb swelling, minor bleeding [e.g., bleeding gums])	No
Miao	2003	Published RCT	China	46	Secondary outcome	Prothrombin time	24	Clotting studies (INR, PT, APTT)	n	No	No	d - Laboratory parameter of clinical relevance (such as abnormal clotting or venom antigenaemia)	No
Watt G	1989	Published RCT	Phillipines	8	Secondary outcome	Patient's ability to swallow	49	Bulbar palsy	Neurotoxicity	No	No	a - Mortality OR life threatening complication OR complication associated with significant physical disability	No
Watt G	1989	Published RCT	Phillipines	8	Secondary outcome	Patient's ability to talk	51	Bulbar palsy	Neurotoxicity	No	No	a - Mortality OR life threatening complication OR complication associated with significant physical disability	No
Watt G	1989	Published RCT	Phillipines	8	Secondary outcome	Patient's ability to cough	50	Bulbar palsy	Neurotoxicity	No	No	a - Mortality OR life threatening complication OR complication associated with significant physical disability	No
Watt G	1986	Published RCT	Philippines	10	Secondary outcome	Subjective improvement in slurred speech	51	Bulbar palsy	Neurotoxicity	No	No	a - Mortality OR life threatening complication OR complication associated with significant physical disability	No
Watt G	1986	Published RCT	Philippines	10	Secondary outcome	Patient reported ability to swallow	49	Bulbar palsy	Neurotoxicity	No	No	a - Mortality OR life threatening complication OR complication associated with significant physical disability	No
Watt G	1986	Published RCT	Philippines	10	Secondary outcome	Patient reported abillity to cough	50	Bulbar palsy	Neurotoxicity	No	No	a - Mortality OR life threatening complication OR complication associated with significant physical disability	No
Sarin K	2017	Published RCT	India	51	Primary outcome	Duration of mechanical ventilation (from time of intuation to time of extubation) - as per study protocol	66	Duration of invasive ventilation	Neurotoxicity	Yes	Yes	a - Mortality OR life threatening complication OR complication associated with significant physical disability	No
Gawarammana IB	2016	Protocol	Sri Lanka	NA	Secondary outcome	Duration of mechanical ventilation	66	Duration of invasive ventilation	Neurotoxicity	Yes	Yes	a - Mortality OR life threatening complication OR complication associated with significant physical disability	No
Krishnan B	2016	Protocol	India	NA	Secondary outcome	[duration of] ventilation	66	Duration of invasive ventilation	Neurotoxicity	Yes	Yes	a - Mortality OR life threatening complication OR complication associated with significant physical disability	No
Kularatne S	2010	Protocol	Sri Lanka	NA	Primary outcome	The duration of mechanical ventilation (time in hours from the onset of intubation to extubation)	66	Duration of invasive ventilation	Neurotoxicity	Yes	Yes	a - Mortality OR life threatening complication OR complication associated with significant physical disability	No
Kularatne S	2010	Protocol	Sri Lanka	NA	Secondary outcome	Duration of ICU stay	67	Duration of invasive ventilation	Neurotoxicity	Yes	Yes	a - Mortality OR life threatening complication OR complication associated with significant physical disability	No
Trevett AJ	1995	Published RCT	Papua New Guinea	50	Secondary outcome	The size of an evoked compund muscle action potential (CMAP) recorded from abductor digiti minimi after supramaximal stimulation of the ulnar nerve at the wrist	68	Electromyography	Neurotoxicity	Yes	Yes	a - Mortality OR life threatening complication OR complication associated with significant physical disability	No
Watt G	1986	Published RCT	Philippines	10	Secondary outcome	Elctromyograms	68	Electromyography	Neurotoxicity	No	No	a - Mortality OR life threatening complication OR complication associated with significant physical disability	No
Ariaratnam CA	2001	Published RCT	Sri Lanka	43	Secondary outcome	Duraron of diplopia	69	Extraocular muscle palsy	Neurotoxicity	Yes	Yes	a - Mortality OR life threatening complication OR complication associated with significant physical disability	No
Trevett AJ	1995	Published RCT	Papua New Guinea	50	Secondary outcome	Degree of limitation of lateral gaze	70	Extraocular muscle palsy	Neurotoxicity	Yes	Yes	a - Mortality OR life threatening complication OR complication associated with significant physical disability	No
Sellahewa KH	1994	Published RCT	Sri Lanka	15	Secondary outcome	Median time for resolution of opthalmoplegia	69	Extraocular muscle palsy	Neurotoxicity	No	No	a - Mortality OR life threatening complication OR complication associated with significant physical disability	No
Trevett AJ	1995	Published RCT	Papua New Guinea	50	Secondary outcome	Peripheral grip strength, calculated as an average of 3 readings using a hand--held dynamometer	93	Measure of limb weakness	Neurotoxicity	Yes	Yes	a - Mortality OR life threatening complication OR complication associated with significant physical disability	No
Alirol E	2017	Published RCT	Nepal	155	Secondary outcome	Time to recover (dissapearence of all neurotoxic signs)	122	Measure of other skeletal muscle weakness	Neurotoxicity	Yes	Yes	c - Minor clinical complication not reaching threshold for ‘a’ (limb swelling, minor bleeding [e.g., bleeding gums])	No
Trevett AJ	1995	Published RCT	Papua New Guinea	50	Secondary outcome	Maximum extent of mouth opening (inter-incisor distance), in non-intubated patients only	115	Measure of other skeletal muscle weakness	Neurotoxicity	Yes	Yes	a - Mortality OR life threatening complication OR complication associated with significant physical disability	No
Kularatne S	2010	Protocol	Sri Lanka	NA	Secondary outcome	Time taken to complete reversal of neurotoxic signs (ptosis, opthalmoplegia, neck flexon)	122	Measure of other skeletal muscle weakness	Neurotoxicity	Yes	Yes	a - Mortality OR life threatening complication OR complication associated with significant physical disability	No
Alirol E	2017	Published RCT	Nepal	155	Secondary outcome	Number who showed a worsening of neurotoxicity during hopsitalisation	998	Neurotoxicity: Outcome poorly defined	Neurotoxicity	Yes	Yes	a - Mortality OR life threatening complication OR complication associated with significant physical disability	No
Krishnan B	2016	Protocol	India	NA	Secondary outcome	Neurotoxic manifestations	998	Neurotoxicity: Outcome poorly defined	Neurotoxicity	No	No	a - Mortality OR life threatening complication OR complication associated with significant physical disability	No
Sarin K	2017	Published RCT	India	51	Secondary outcome	Time to complete ptosis resolution	73	Ptosis	Neurotoxicity	Yes	Yes	a - Mortality OR life threatening complication OR complication associated with significant physical disability	No
Ariaratnam CA	2001	Published RCT	Sri Lanka	43	Secondary outcome	Duration of ptosis	73	Ptosis	Neurotoxicity	Yes	Yes	a - Mortality OR life threatening complication OR complication associated with significant physical disability	No
Trevett AJ	1995	Published RCT	Papua New Guinea	50	Secondary outcome	Degree of ptosis (mm or iris uncovered)	72	Ptosis	Neurotoxicity	No	Yes	a - Mortality OR life threatening complication OR complication associated with significant physical disability	No
Sellahewa KH	1994	Published RCT	Sri Lanka	15	Secondary outcome	Median days for resolution of ptosis	73	Ptosis	Neurotoxicity	No	No	a - Mortality OR life threatening complication OR complication associated with significant physical disability	No
Watt G	1989	Published RCT	Phillipines	8	Secondary outcome	Proportion of the iris uncovered during maximal effort to open the eyes	72	Ptosis	Neurotoxicity	Yes	No	a - Mortality OR life threatening complication OR complication associated with significant physical disability	No
Watt G	1989	Published RCT	Phillipines	8	Secondary outcome	Number of seconds that upper lid retractioon could be maintained during upward gaze - as percentage of each patient's best response - 30m, 60m, 120m	71	Ptosis	Neurotoxicity	No	Yes	a - Mortality OR life threatening complication OR complication associated with significant physical disability	No
Watt G	1986	Published RCT	Philippines	10	Primary outcome	Number of seconds that upper lid retractioon could be maintained during upward gaze and the proprotion of the iris uncovered during maximal effort to open the eyes	71	Ptosis	Neurotoxicity	Yes	Yes	a - Mortality OR life threatening complication OR complication associated with significant physical disability	No
Alirol E	2017	Published RCT	Nepal	155	Secondary outcome	Number needing assisted ventilation during hospitalisation	106	Requirement for invasive ventilation	Neurotoxicity	Yes	Yes	a - Mortality OR life threatening complication OR complication associated with significant physical disability	No
Paul V	2004	Published RCT	India	100	Secondary outcome	Required ventilatory support	106	Requirement for invasive ventilation	Neurotoxicity	No	No	a - Mortality OR life threatening complication OR complication associated with significant physical disability	No
Tariang	1999	Published RCT	India	60	Secondary outcome	Ventilaion	106	Requirement for invasive ventilation	Neurotoxicity	No	No	a - Mortality OR life threatening complication OR complication associated with significant physical disability	No
Isbister GK	2015	Protocol	Australia	NA	Secondary outcome	Proportion with neurotoxicity. Assessed by: paralysis of 2 or more muscle groups (extra-ocular + bulbar) orrespiratory paralysis.	106	Requirement for invasive ventilation	Neurotoxicity	Yes	Yes	a - Mortality OR life threatening complication OR complication associated with significant physical disability	No
Jensen S	2012	Protocol	Papua New Guinea	NA	Primary outcome	Prevention of airway obstruction or respiratory failure (the two most lethal effects of taipan venom) post-antivenom	106	Requirement for invasive ventilation	Neurotoxicity	Yes	Yes	a - Mortality OR life threatening complication OR complication associated with significant physical disability	No
Kularatne S	2010	Protocol	Sri Lanka	NA	Secondary outcome	Time gap from antivenom treatment to intubation and ventilation	123	Requirement for invasive ventilation	Neurotoxicity	Yes	Yes	a - Mortality OR life threatening complication OR complication associated with significant physical disability	No
Kularatne S	2010	Protocol	Sri Lanka	NA	Secondary outcome	Number of patients needed mechanical ventilation	106	Requirement for invasive ventilation	Neurotoxicity	Yes	Yes	a - Mortality OR life threatening complication OR complication associated with significant physical disability	No
Watt G	1986	Published RCT	Philippines	10	Secondary outcome	Forced vital capacity	75	Spirometry	Neurotoxicity	No	No	a - Mortality OR life threatening complication OR complication associated with significant physical disability	No
Watt G	1986	Published RCT	Philippines	10	Secondary outcome	Maximal pressure generated when the patient blew into the disconnected tube of a blood-pressure machine leading to a mercury manometer	74	Spirometry	Neurotoxicity	No	No	a - Mortality OR life threatening complication OR complication associated with significant physical disability	No
Watt G	1986	Published RCT	Philippines	10	Secondary outcome	Negative inspiratory pressure	92	Spirometry	Neurotoxicity	No	No	a - Mortality OR life threatening complication OR complication associated with significant physical disability	No
Gawarammana IB	2016	Protocol	Sri Lanka	NA	Primary outcome	1) Early anaphylactic-like reactions (up to 04 hrs) i. Mild: pruritus and/or urticarial only ii. Severe: Gastrointestinal symptoms (vomiting, diarrhoea, colicky abdominal pain) iii. Bronchospasm, or fall in systolic blood pressure below 90 mmHg. 2) Early Pyrogenic reactions (upto 4 hours): increase oral temperature 38°C or above with or without rigors 3) Late serum sickness type antivenom reactio…	126	Allergic reaction	Other	Yes	Yes	c - Minor clinical complication not reaching threshold for ‘a’ (limb swelling, minor bleeding [e.g., bleeding gums])	No
Warrell D	1986	Published RCT	Thailand	46	Secondary outcome	Maximum fall in haematocrit	79	Anaemia	Other	No	No	e - Exploratory parameter OR parameters of unproven clinical relevance (novel assays)	No
Isbister GK	2011	Protocol	Australia	NA	Secondary outcome	Anosmia based on patient interview	128	Anosmia	Other	Yes	Yes	c - Minor clinical complication not reaching threshold for ‘a’ (limb swelling, minor bleeding [e.g., bleeding gums])	No
Sagar P	2020	Published RCT	India	140	Secondary outcome	Median duration of hospital stay	65	Duration of hospital admission	Other	Yes	Yes	c - Minor clinical complication not reaching threshold for ‘a’ (limb swelling, minor bleeding [e.g., bleeding gums])	No
de Oliveira Pardal PP	2004	Published RCT	Brazil	74	Secondary outcome	Time in hospital (days)	65	Duration of hospital admission	Other	Yes	Yes	c - Minor clinical complication not reaching threshold for ‘a’ (limb swelling, minor bleeding [e.g., bleeding gums])	No
Paul V	2004	Published RCT	India	100	Secondary outcome	Average hospital stay	65	Duration of hospital admission	Other	Yes	Yes	c - Minor clinical complication not reaching threshold for ‘a’ (limb swelling, minor bleeding [e.g., bleeding gums])	No
Srimannarayana	2004	Published RCT	India	60	Secondary outcome	Duration of stay	65	Duration of hospital admission	Other	Yes	Yes	c - Minor clinical complication not reaching threshold for ‘a’ (limb swelling, minor bleeding [e.g., bleeding gums])	No
Ariaratnam CA	2001	Published RCT	Sri Lanka	43	Secondary outcome	Median time spent in hospital	65	Duration of hospital admission	Other	Yes	Yes	c - Minor clinical complication not reaching threshold for ‘a’ (limb swelling, minor bleeding [e.g., bleeding gums])	No
Cardoso JLC	1993	Published RCT	Brazil	121	Secondary outcome	Time in hospital (days)	65	Duration of hospital admission	Other	Yes	Yes	c - Minor clinical complication not reaching threshold for ‘a’ (limb swelling, minor bleeding [e.g., bleeding gums])	No
Gawarammana IB	2016	Protocol	Sri Lanka	NA	Secondary outcome	Duration of hospital stay	65	Duration of hospital admission	Other	Yes	Yes	c - Minor clinical complication not reaching threshold for ‘a’ (limb swelling, minor bleeding [e.g., bleeding gums])	No
Isbister GK	2015	Protocol	Australia	NA	Secondary outcome	Time from randomisation to hospital discharge (hours)	65	Duration of hospital admission	Other	Yes	Yes	c - Minor clinical complication not reaching threshold for ‘a’ (limb swelling, minor bleeding [e.g., bleeding gums])	No
Kularatne S	2010	Protocol	Sri Lanka	NA	Secondary outcome	Duration of hospital stay (from the time of recruitment)	65	Duration of hospital admission	Other	Yes	Yes	c - Minor clinical complication not reaching threshold for ‘a’ (limb swelling, minor bleeding [e.g., bleeding gums])	No
Sarin K	2017	Published RCT	India	51	Secondary outcome	Number developing VAP	142	Duration of invasive ventilation	Other	Yes	No	a - Mortality OR life threatening complication OR complication associated with significant physical disability	No
Ariaratnam CA	2001	Published RCT	Sri Lanka	43	Secondary outcome	Duration of abdominal pain	46	GI symptoms of envenoming	Other	Yes	Yes	c - Minor clinical complication not reaching threshold for ‘a’ (limb swelling, minor bleeding [e.g., bleeding gums])	No
Ariaratnam CA	2001	Published RCT	Sri Lanka	43	Secondary outcome	Duration of nausea and vomiting	88	GI symptoms of envenoming	Other	Yes	Yes	c - Minor clinical complication not reaching threshold for ‘a’ (limb swelling, minor bleeding [e.g., bleeding gums])	No
Sarin K	2017	Published RCT	India	51	Secondary outcome	Hypoxic brain damage	144	Hypoxic brain injury	Other	No	No	a - Mortality OR life threatening complication OR complication associated with significant physical disability	No
Warrell D	1986	Published RCT	Thailand	46	Secondary outcome	Leucocyte count (maximum)	82	Leucocyte count	Other	No	No	e - Exploratory parameter OR parameters of unproven clinical relevance (novel assays)	No
Thomas PP	1985	Published RCT	India	53	Secondary outcome	Iridocyclitis	996	Other: Outcome poorly defined	Other	No	No	c - Minor clinical complication not reaching threshold for ‘a’ (limb swelling, minor bleeding [e.g., bleeding gums])	No
Thomas PP	1985	Published RCT	India	53	Secondary outcome	Retinal artery spasm	996	Other: Outcome poorly defined	Other	No	No	c - Minor clinical complication not reaching threshold for ‘a’ (limb swelling, minor bleeding [e.g., bleeding gums])	No
Reid HA	1963	Published RCT	Malaysia	100	Secondary outcome	Average number of days to recovery (excluding cases with necrosis)	996	Other: Outcome poorly defined	Other	No	No	c - Minor clinical complication not reaching threshold for ‘a’ (limb swelling, minor bleeding [e.g., bleeding gums])	No
Mousavi SR	2020	Protocol	Iran	NA	Primary outcome	Percentage of victims with improving in snakebite symptoms (A) Stopping progression of swelling B) Normalized coagulation abnormalities C) Stopping the progression of neurotoxicity )	996	Other: Outcome poorly defined	Other	Yes	No	c - Minor clinical complication not reaching threshold for ‘a’ (limb swelling, minor bleeding [e.g., bleeding gums])	No
Lamb T	2020	Protocol	Myanmar	NA	Secondary outcome	The occurrence of envenoming sequelae at 3 month follow up	996	Other: Outcome poorly defined	Other	Yes	No	c - Minor clinical complication not reaching threshold for ‘a’ (limb swelling, minor bleeding [e.g., bleeding gums])	No
Lamb T	2020	Protocol	Myanmar	NA	Secondary outcome	The occurrence of Capillary Leak Syndrome	996	Other: Outcome poorly defined	Other	Yes	No	c - Minor clinical complication not reaching threshold for ‘a’ (limb swelling, minor bleeding [e.g., bleeding gums])	No
Gawarammana IB	2016	Protocol	Sri Lanka	NA	Secondary outcome	Hematological parameters: Hemoglobin concentration, haematocrit, white cell count, platelet count	996	Other: Outcome poorly defined	Other	Yes	Yes	d - Laboratory parameter of clinical relevance (such as abnormal clotting or venom antigenaemia)	No
Isbister GK	2011	Protocol	Australia	NA	Secondary outcome	Disappearance of all non-specific systemic symptoms as assessed by history (interview) from the patient by the treating doctor	996	Other: Outcome poorly defined	Other	No	No	c - Minor clinical complication not reaching threshold for ‘a’ (limb swelling, minor bleeding [e.g., bleeding gums])	No
Kularatne S	2010	Protocol	Sri Lanka	NA	Secondary outcome	Incidence of secondary complications	996	Other: Outcome poorly defined	Other	No	No	c - Minor clinical complication not reaching threshold for ‘a’ (limb swelling, minor bleeding [e.g., bleeding gums])	No
Garcia W	2008	Protocol	Mexico	NA	Secondary outcome	LDH	111	Serum lactate dehydrogenase	Other	No	No	e - Exploratory parameter OR parameters of unproven clinical relevance (novel assays)	No
Garcia W	2008	Protocol	Mexico	NA	Secondary outcome	Metalloproteinases	112	Serum metalloproteinase	Other	No	No	e - Exploratory parameter OR parameters of unproven clinical relevance (novel assays)	No
Tariang	1999	Published RCT	India	60	Secondary outcome	Antibiotic use	152	Skin and soft tissue infection	Other	No	No	c - Minor clinical complication not reaching threshold for ‘a’ (limb swelling, minor bleeding [e.g., bleeding gums])	No
Krishnan B	2016	Protocol	India	NA	Secondary outcome	Celullitis	151	Skin and soft tissue infection	Other	No	No	c - Minor clinical complication not reaching threshold for ‘a’ (limb swelling, minor bleeding [e.g., bleeding gums])	No
Isbister G	2017	Published RCT	Sri Lanka	141	Secondary outcome	Renal failure with or without microangiopathic haemolytic anaemia	105	Acute kidney injury (non-specific criteria)	Renal injury	No	No	c - Minor clinical complication not reaching threshold for ‘a’ (limb swelling, minor bleeding [e.g., bleeding gums])	No
Paul V	2007	Published RCT	India	80	Secondary outcome	Renal failure	149	Acute kidney injury (non-specific criteria)	Renal injury	No	No	c - Minor clinical complication not reaching threshold for ‘a’ (limb swelling, minor bleeding [e.g., bleeding gums])	No
Paul V	2003	Published RCT	India	122	Secondary outcome	Acute renal failure	149	Acute kidney injury (non-specific criteria)	Renal injury	No	No	c - Minor clinical complication not reaching threshold for ‘a’ (limb swelling, minor bleeding [e.g., bleeding gums])	No
Thomas PP	1985	Published RCT	India	53	Secondary outcome	Number of patients with acute renal failure (For the purpose of the study acute renal failure was defined as oliguria for 24 hours (urine output below 400ml) or more with raised blood urea or serum creatinine concentrations.)	48	Acute kidney injury (non-specific criteria)	Renal injury	No	No	c - Minor clinical complication not reaching threshold for ‘a’ (limb swelling, minor bleeding [e.g., bleeding gums])	No
Gawarammana IB	2016	Protocol	Sri Lanka	NA	Secondary outcome	Renal toxicity as assessed by NGAL, 2-microglobulin, KIM and serum creatinine	109	Acute kidney injury (non-specific criteria)	Renal injury	Yes	Yes	e - Exploratory parameter OR parameters of unproven clinical relevance (novel assays)	No
Krishnan B	2016	Protocol	India	NA	Primary outcome	To compare the incidence and severity of acute kidney injury among children received N-acetylcysteine as compared to children not received N-acetylcysteine as adjunctive management for snake envenomation	149	Acute kidney injury (non-specific criteria)	Renal injury	Yes	No	c - Minor clinical complication not reaching threshold for ‘a’ (limb swelling, minor bleeding [e.g., bleeding gums])	No
Sagar P	2020	Published RCT	India	140	Secondary outcome	AKI (KDIGO criteria)	47	Acute kidney injury (RIFLE or KDIGO criteria)	Renal injury	Yes	Yes	c - Minor clinical complication not reaching threshold for ‘a’ (limb swelling, minor bleeding [e.g., bleeding gums])	No
Isbister GK	2015	Protocol	Australia	NA	Secondary outcome	Proportion with acute kidney injury. Assessed by: the RIFLE criteria (creatinine increasing by 2x or more;<0.5ml/kg/hr urine output over 12h)	47	Acute kidney injury (RIFLE or KDIGO criteria)	Renal injury	Yes	Yes	c - Minor clinical complication not reaching threshold for ‘a’ (limb swelling, minor bleeding [e.g., bleeding gums])	No
Myint-Lwin	1989	Published RCT	Myanmar	28	Secondary outcome	Number with microscopic haematuria	143	Haematuria	Renal injury	No	No	d - Laboratory parameter of clinical relevance (such as abnormal clotting or venom antigenaemia)	No
Lamb T	2020	Protocol	Myanmar	NA	Secondary outcome	The occurrence of detectable ferryl-haem derivatives in urine samples	87	Myoglobinuria	Renal injury	Yes	No	e - Exploratory parameter OR parameters of unproven clinical relevance (novel assays)	No
Gawarammana IB	2016	Protocol	Sri Lanka	NA	Secondary outcome	Urinary markers of acute kidney injury (NGAL, ?2-microglobulin, KIM)	995	Renal: Outcome poorly defined	Renal injury	Yes	Yes	e - Exploratory parameter OR parameters of unproven clinical relevance (novel assays)	No
Sagar P	2020	Published RCT	India	140	Secondary outcome	Numbers needing RRT as decided by the treating physician	107	Requirement for renal replacement therapy	Renal injury	Yes	Yes	a - Mortality OR life threatening complication OR complication associated with significant physical disability	No
Paul V	2007	Published RCT	India	80	Secondary outcome	Haemodialysis required	107	Requirement for renal replacement therapy	Renal injury	No	No	a - Mortality OR life threatening complication OR complication associated with significant physical disability	No
Paul V	2004	Published RCT	India	100	Secondary outcome	Number requiring dialysis	107	Requirement for renal replacement therapy	Renal injury	No	No	a - Mortality OR life threatening complication OR complication associated with significant physical disability	No
Paul V	2003	Published RCT	India	122	Secondary outcome	Haemodialysis	107	Requirement for renal replacement therapy	Renal injury	Yes	No	a - Mortality OR life threatening complication OR complication associated with significant physical disability	No
Tariang	1999	Published RCT	India	60	Secondary outcome	Need for dialysis	107	Requirement for renal replacement therapy	Renal injury	Yes	No	a - Mortality OR life threatening complication OR complication associated with significant physical disability	No
Thomas PP	1985	Published RCT	India	53	Secondary outcome	Number of patients who underwent dialysis (peritoneal dialysis or haemodialysis)	107	Requirement for renal replacement therapy	Renal injury	Yes	No	a - Mortality OR life threatening complication OR complication associated with significant physical disability	No
Paul V	2007	Published RCT	India	80	Secondary outcome	Serum creatinine	108	Serum creatinine	Renal injury	No	No	d - Laboratory parameter of clinical relevance (such as abnormal clotting or venom antigenaemia)	No
Srimannarayana	2004	Published RCT	India	60	Secondary outcome	Acute renal failure (serum creatinine >2.0 mg/dl	110	Serum creatinine	Renal injury	No	No	d - Laboratory parameter of clinical relevance (such as abnormal clotting or venom antigenaemia)	No
Paul V	2003	Published RCT	India	122	Secondary outcome	Serum creatinine	108	Serum creatinine	Renal injury	Yes	Yes	d - Laboratory parameter of clinical relevance (such as abnormal clotting or venom antigenaemia)	No
Tin NS	1992	Published RCT	Myanmar	20	Secondary outcome	Mean serum creatinine (our objective was to prevent further deteri­oration of renal damage resulting from the con­sequences of DIC in Russell's viper bite patients with systemic poisoning. [presumably the serum creatinine measurement was the primary outcome measure))	108	Serum creatinine	Renal injury	No	No	d - Laboratory parameter of clinical relevance (such as abnormal clotting or venom antigenaemia)	No
Myint-Lwin	1989	Published RCT	Myanmar	28	Secondary outcome	Serum creatinine	108	Serum creatinine	Renal injury	No	No	d - Laboratory parameter of clinical relevance (such as abnormal clotting or venom antigenaemia)	No
Paul V	2007	Published RCT	India	80	Secondary outcome	Blood urea	150	Serum urea	Renal injury	No	No	d - Laboratory parameter of clinical relevance (such as abnormal clotting or venom antigenaemia)	No
Paul V	2003	Published RCT	India	122	Secondary outcome	Blood urea	150	Serum urea	Renal injury	Yes	Yes	d - Laboratory parameter of clinical relevance (such as abnormal clotting or venom antigenaemia)	No
Myint-Lwin	1989	Published RCT	Myanmar	28	Secondary outcome	Blood urea nitrogen	150	Serum urea	Renal injury	No	No	d - Laboratory parameter of clinical relevance (such as abnormal clotting or venom antigenaemia)	No
Dart RC	2001	Published RCT	USA	31	Secondary outcome	A secondary measure, the investigator’s clinical assessment, was used to confirm the severity score and ascertain its clinical relevance. To perform each assessment, the in vestigator assigned the patient’s response to 1 of 4 catego- ries: (1) clinical response: pretreatment signs and symp toms associated with the bite improved or progression was arrested after treatment with antivenom; (2) parti…	114	Snakebite severity score	Scoring system	Yes	No	c - Minor clinical complication not reaching threshold for ‘a’ (limb swelling, minor bleeding [e.g., bleeding gums])	No
Dart RC	2001	Published RCT	USA	31	Primary outcome	Snakebite severity score, a previously tested measure that quantifies the clinical effects of venom [ref: Dart et al 1996 Validation of a severity score for the assessment of crotalid snakebite]	114	Snakebite severity score	Scoring system	Yes	Yes	c - Minor clinical complication not reaching threshold for ‘a’ (limb swelling, minor bleeding [e.g., bleeding gums])	No
Isbister G	2017	Published RCT	Sri Lanka	141	Secondary outcome	Recurrence of venom antigenemia, defined as an increase in the detection of venom after an undetectable venom concentration	124	Venom antigen quantification	Venom antigenaemia	Yes	Yes	d - Laboratory parameter of clinical relevance (such as abnormal clotting or venom antigenaemia)	No
Bush SP	2015	Published RCT	USA	123	Secondary outcome	Percentage of patients who experience venonemia	124	Venom antigen quantification	Venom antigenaemia	No	No	d - Laboratory parameter of clinical relevance (such as abnormal clotting or venom antigenaemia)	No
Boyer LV	2013	Published RCT	USA	12	Primary outcome	Detection of Plasma Venom Levels During the Post Acute Treatment Period	124	Venom antigen quantification	Venom antigenaemia	Yes	No	d - Laboratory parameter of clinical relevance (such as abnormal clotting or venom antigenaemia)	No
Otero-Patino R	2012	Published RCT	Colombia	72	Secondary outcome	Serum venom concentration	124	Venom antigen quantification	Venom antigenaemia	No	No	d - Laboratory parameter of clinical relevance (such as abnormal clotting or venom antigenaemia)	No
Rojnuckarin P	2006	Published RCT	Thailand	28	Secondary outcome	Venom level (ELISA)	124	Venom antigen quantification	Venom antigenaemia	Yes	Yes	d - Laboratory parameter of clinical relevance (such as abnormal clotting or venom antigenaemia)	No
Otero	2006	Published RCT	Colombia	67	Secondary outcome	Mean serum venom concentration	124	Venom antigen quantification	Venom antigenaemia	Yes	Yes	d - Laboratory parameter of clinical relevance (such as abnormal clotting or venom antigenaemia)	No
de Oliveira Pardal PP	2004	Published RCT	Brazil	74	Secondary outcome	Venom antigen serum concentration	124	Venom antigen quantification	Venom antigenaemia	Yes	Yes	d - Laboratory parameter of clinical relevance (such as abnormal clotting or venom antigenaemia)	No
Smalligan R	2004	Published RCT	Ecuador	210	Secondary outcome	Median venom concentration	124	Venom antigen quantification	Venom antigenaemia	Yes	Yes	d - Laboratory parameter of clinical relevance (such as abnormal clotting or venom antigenaemia)	No
Ariaratnam CA	2001	Published RCT	Sri Lanka	43	Secondary outcome	Elimination of venom antigenaemia	124	Venom antigen quantification	Venom antigenaemia	Yes	Yes	d - Laboratory parameter of clinical relevance (such as abnormal clotting or venom antigenaemia)	No
Otero	1999	Published RCT	Colombia	53	Secondary outcome	Serum venom levels	124	Venom antigen quantification	Venom antigenaemia	No	No	d - Laboratory parameter of clinical relevance (such as abnormal clotting or venom antigenaemia)	No
Otero-Patino R	1998	Published RCT	Colombia	79	Secondary outcome	Serum venom concentration	124	Venom antigen quantification	Venom antigenaemia	Yes	Yes	c - Minor clinical complication not reaching threshold for ‘a’ (limb swelling, minor bleeding [e.g., bleeding gums])	No
Meyer WP	1997	Published RCT	Nigeria	39	Secondary outcome	Time taken for complete venom clearence	124	Venom antigen quantification	Venom antigenaemia	No	No	d - Laboratory parameter of clinical relevance (such as abnormal clotting or venom antigenaemia)	No
Meyer WP	1997	Published RCT	Nigeria	39	Secondary outcome	Number in which one dose cleared venom	124	Venom antigen quantification	Venom antigenaemia	No	No	d - Laboratory parameter of clinical relevance (such as abnormal clotting or venom antigenaemia)	No
Otero	1996	Published RCT	Colombia	39	Secondary outcome	Serum venom level	124	Venom antigen quantification	Venom antigenaemia	Yes	Yes	d - Laboratory parameter of clinical relevance (such as abnormal clotting or venom antigenaemia)	No
Cardoso JLC	1993	Published RCT	Brazil	121	Secondary outcome	Venom antigenaemia	124	Venom antigen quantification	Venom antigenaemia	Yes	Yes	d - Laboratory parameter of clinical relevance (such as abnormal clotting or venom antigenaemia)	No
Theakston RDG	1992	Published RCT	Brazil	118	Secondary outcome	Venom antigen clearence	124	Venom antigen quantification	Venom antigenaemia	No	No	d - Laboratory parameter of clinical relevance (such as abnormal clotting or venom antigenaemia)	No
Theakston RDG	1992	Published RCT	Brazil	118	Secondary outcome	Serum venom antigen concentration	124	Venom antigen quantification	Venom antigenaemia	Yes	Yes	d - Laboratory parameter of clinical relevance (such as abnormal clotting or venom antigenaemia)	No
Warrell D	1986	Published RCT	Thailand	46	Secondary outcome	Time, antivenom to permenent elimination of serum venom antigen, hours	124	Venom antigen quantification	Venom antigenaemia	No	No	d - Laboratory parameter of clinical relevance (such as abnormal clotting or venom antigenaemia)	No
Gawarammana IB	2016	Protocol	Sri Lanka	NA	Secondary outcome	Free venom concentration in blood serum	124	Venom antigen quantification	Venom antigenaemia	Yes	Yes	d - Laboratory parameter of clinical relevance (such as abnormal clotting or venom antigenaemia)	No
Isbister GK	2011	Protocol	Australia	NA	Secondary outcome	Absence of free circulating venom by enzyme immunoassay	124	Venom antigen quantification	Venom antigenaemia	Yes	Yes	d - Laboratory parameter of clinical relevance (such as abnormal clotting or venom antigenaemia)	No
Garcia W	2008	Protocol	Mexico	NA	Secondary outcome	Venom levels	124	Venom antigen quantification	Venom antigenaemia	No	No	d - Laboratory parameter of clinical relevance (such as abnormal clotting or venom antigenaemia)	No
Cardoso JLC	1993	Published RCT	Brazil	121	Secondary outcome	plasma alpha-2 antiplasmin	37	Clotting factor quantification	NA	Yes	Yes	e - Exploratory parameter OR parameters of unproven clinical relevance (novel assays)	No
Cardoso JLC	1993	Published RCT	Brazil	121	Secondary outcome	Ddimer	27	Fibrin and Fibrinogen-Degradation Products quantification	NA	Yes	Yes	d - Laboratory parameter of clinical relevance (such as abnormal clotting or venom antigenaemia)	No
Cardoso JLC	1993	Published RCT	Brazil	121	Secondary outcome	FDP	36	Fibrin and Fibrinogen-Degradation Products quantification	NA	Yes	Yes	d - Laboratory parameter of clinical relevance (such as abnormal clotting or venom antigenaemia)	No
